# Supplementary material for: Identification of Genes and Metabolic Pathways Involved in Resin Yield in Masson Pine by Integrative Analysis of Transcriptome, Proteome and Biochemical Characteristics
Source: Int J Mol Sci. 2022 Sep 28;23(19):11420. doi: 10.3390/ijms231911420 (PMC9570031; doi:10.3390/ijms231911420)
Supplement: Supplementary file 1 [file ijms-23-11420-s001.zip]

Archive with 2 entries (2 files):
- Supplementary Figures.pdf
- Tables S1-S3.xlsx
