# Supplementary material for: Identification of Genes and Metabolic Pathways Involved in Resin Yield in Masson Pine by Integrative Analysis of Transcriptome, Proteome and Biochemical Characteristics
Source: Int J Mol Sci. 2022 Sep 28;23(19):11420. doi: 10.3390/ijms231911420 (PMC9570031; doi:10.3390/ijms231911420)
Supplement: Supplementary file 1 [file ijms-23-11420-s001.zip › Tables S1-S3.xlsx]

## Sheet: Table S1
Table S1 Primers of genes used for qRT-PCR.
ID	Gene	Functional annotation	Primer.left	Primer.right
transcript_HQ_HL_transcript12291/f8p0/2153	MonoTPS1	Monoterpenoid biosynthesis	CCGTCGGCTTCCAAATCGTG	TCACGGTAAGCGAGTTCCCC
transcript_HQ_HL_transcript15367/f8p0/1950	SesquiTPS1	Sesquipenoid biosynthesis	TTACAAGGTGGTGGAGGGACTC	CCGACGGTAGTAACTTTTGCG
transcript_HQ_HL_transcript27110/f7p0/1319	GPPS2	Terpenoid backbone biosynthesis	GGGTGGCCAGGTTGTCGATA	ACACACAACCGAGCACTCCA
transcript_HQ_HL_transcript30460/f2p0/1096	rbcS	Calvin cycle	GGGAGCAGAAGACAACGAGC	TCTGTGCACCCAAACATCGG
transcript_HQ_HL_transcript15029/f2p0/2004	HXK	Carbohydrate metabolism	CGGAACCGCGGTAGTATGTG	GAAGTCGCGGAGAATGGCAA
transcript_HQ_HL_transcript15045/f2p0/1972	PDH	Sugar metabolism	GAAGAAGGTAGCGTTGCCCC	CTGCTGCCGGAGTTGTTAGG
transcript_HQ_HL_transcript15725/f9p0/1952	MVD	Terpenoid backbone biosynthesis	TCTGCTGCTGGATTCGCTTG	TACGGCATGCACTCCCTGAA
transcript_HQ_HL_transcript16089/f5p0/1877	PMK	Terpenoid backbone biosynthesis	TGGAGAAGCCGCAGGAGTTC	AACACGATCCCTGGCAGAGC
transcript_HQ_HL_transcript24015/f4p0/1487	OPR	JA biosynthesis	CCAACCGCACGCAATCCTAT	GATGAAATGGGAGCCTGGCC
transcript_HQ_HL_transcript22552/f13p0/1591	JMT	JA biosynthesis	ACAAGGGCAAGATCTGGGCA	GGCCTCCCTCAACCATCTCC
transcript_HQ_HL_transcript9878/f3p0/2359	COI1	JA signaling	CGAAGCGTGGTCTCTCAGGT	AGCGCCGAGTGAGATCAGAG
transcript_HQ_HL_transcript26801/f11p0/1292	JAZ	JA signaling	GGCTGCGGATCGTTGACTG	GGAGATGATGATGGAAGTTGGTGAGG
SKI		Reference gene	CACGCCTTCACAGCAATCAG	CCTCCTGTAGCCCTCTTCCAT

## Sheet: Table S2
Table S2 Overlap of DEGs and DEPs.
ID	log2FC	Ratio	KEGG	Nr	SwissProt	KOG	GO	Pfam
transcript_HQ_HL_transcript15321/f11p0/1979	9.79	69.3417	{atr:18444053; K01703 leuC 3-isopropylmalate/(R)-2-methylmalate dehydratase large subunit [EC:4.2.1.33 4.2.1.35] 4.2.1.33,4.2.1.35 ko01210; Metabolism; Global and overview maps; 2-Oxocarboxylic acid metabolism | ko01230; Metabolism; Global and overview maps; Biosynthesis of amino acids | ko00660; Metabolism; Carbohydrate metabolism; C5-Branched dibasic acid metabolism | ko00290; Metabolism; Amino…	{ABR17754.1; unknown [Picea sitchensis]}	{sp|Q94AR8|LEUC_ARATH; 3-isopropylmalate dehydratase large subunit, chloroplastic OS=Arabidopsis thaliana GN=IIL1 PE=1 SV=1}	{At4g13430; KOG0454 3-isopropylmalate dehydratase (aconitase superfamily) E Amino acid transport and metabolism ;}	{GO:0008152; NA}	{PF00330:Aconitase family (aconitate hydratase)}
transcript_HQ_HL_transcript15365/f2p0/1956	13.146	16.1214	{atr:18434690; K00615 E2.2.1.1, tktA, tktB transketolase 2.2.1.1 ko01200; Metabolism; Global and overview maps; Carbon metabolism | ko01230; Metabolism; Global and overview maps; Biosynthesis of amino acids | ko00030; Metabolism; Carbohydrate metabolism; Pentose phosphate pathway | ko00710; Metabolism; Energy metabolism; Carbon fixation in photosynthetic organisms | ko01051; Metabolism; Metabolis…	{ACN39962.1; unknown [Picea sitchensis]}	{sp|Q43848|TKTC_SOLTU; Transketolase, chloroplastic OS=Solanum tuberosum PE=2 SV=1}	{At2g45290; KOG0523 Transketolase G Carbohydrate transport and metabolism ;}	{GO:0008661; 1-deoxy-D-xylulose-5-phosphate synthase activity; molecular_function GO:0016832; aldehyde-lyase activity; molecular_function GO:0008152; NA GO:0005975; carbohydrate metabolic process; biological_process GO:0016114; terpenoid biosynthetic process; biological_process GO:0016624; oxidoreductase activity, acting on the aldehyde or oxo group of donors, disulfide as acceptor; molecular_fun…	{PF00676:Dehydrogenase E1 component PF13292:1-deoxy-D-xylulose-5-phosphate synthase PF09363:XFP C-terminal domain}
transcript_HQ_HL_transcript14985/f8p0/1989	8.286	12.8304	{mus:103971435; K00382 DLD, lpd, pdhD dihydrolipoamide dehydrogenase 1.8.1.4 ko01200; Metabolism; Global and overview maps; Carbon metabolism | ko00010; Metabolism; Carbohydrate metabolism; Glycolysis / Gluconeogenesis | ko00020; Metabolism; Carbohydrate metabolism; Citrate cycle (TCA cycle) | ko00620; Metabolism; Carbohydrate metabolism; Pyruvate metabolism | ko00630; Metabolism; Carbohydrate me…	{ABR16524.1; unknown [Picea sitchensis]}	{sp|Q9M5K3|DLDH1_ARATH; Dihydrolipoyl dehydrogenase 1, mitochondrial OS=Arabidopsis thaliana GN=LPD1 PE=1 SV=2}	{At1g48030; KOG1335 Dihydrolipoamide dehydrogenase C Energy production and conversion ;}	{GO:0016491; oxidoreductase activity; molecular_function GO:0003857; 3-hydroxyacyl-CoA dehydrogenase activity; molecular_function GO:0051287; NAD binding; molecular_function GO:0006631; fatty acid metabolic process; biological_process GO:0055114; oxidation-reduction process; biological_process GO:0045454; cell redox homeostasis; biological_process GO:0071949; FAD binding; molecular_function GO:00…	{PF02852:Pyridine nucleotide-disulphide oxidoreductase, dimerisation domain PF01134:Glucose inhibited division protein A PF12831:FAD dependent oxidoreductase PF03721:UDP-glucose/GDP-mannose dehydrogenase family, NAD binding domain PF07992:Pyridine nucleotide-disulphide oxidoreductase PF01494:FAD binding domain PF00070:Pyridine nucleotide-disulphide oxidoreductase PF01266:FAD dependent oxidoreduct…
transcript_HQ_HL_transcript12291/f8p0/2153	10.586	3.51756	{pvu:PHAVU_011G107200g; K12742 ispS isoprene synthase 4.2.3.27 ko00900; Metabolism; Metabolism of terpenoids and polyketides; Terpenoid backbone biosynthesis}	{AIL88641.1; alpha-terpineol synthase [Pinus massoniana]}	{sp|Q84KL4|PT10_PINTA; (-)-alpha-terpineol synthase, chloroplastic OS=Pinus taeda GN=PT10 PE=1 SV=1}	{NA}	{GO:0000287; magnesium ion binding; molecular_function GO:0010333; terpene synthase activity; molecular_function GO:0008152; NA GO:0016829; lyase activity; molecular_function}	{PF01397:Terpene synthase, N-terminal domain PF03936:Terpene synthase family, metal binding domain}
transcript_HQ_HL_transcript17707/f3p0/1831	8.6466	3.09867	{atr:18437197; K16296 SCPL-I serine carboxypeptidase-like clade I 3.4.16.- -}	{ABR16352.1; unknown [Picea sitchensis]}	{sp|Q8L7B2|SCP20_ARATH; Serine carboxypeptidase-like 20 OS=Arabidopsis thaliana GN=SCPL20 PE=2 SV=2}	{At4g12910; KOG1282 Serine carboxypeptidases (lysosomal cathepsin A) OE Posttranslational modification, protein turnover, chaperones ; Amino acid transport and metabolism ;}	{GO:0006508; proteolysis; biological_process GO:0004185; serine-type carboxypeptidase activity; molecular_function}	{PF00450:Serine carboxypeptidase}
transcript_HQ_HL_transcript26773/f3p0/1340	2.0914	3.08256	{nta:107777097; - - - - -}	{ABK24197.1; unknown [Picea sitchensis]}	{sp|Q9SCU0|SDR2A_ARATH; Short-chain dehydrogenase reductase 2a OS=Arabidopsis thaliana GN=SDR2a PE=3 SV=1}	{At3g51680; KOG0725 Reductases with broad range of substrate specificities R General function prediction only ;}	{GO:0003824; NA GO:0050662; coenzyme binding; molecular_function GO:0006694; steroid biosynthetic process; biological_process GO:0016616; oxidoreductase activity, acting on the CH-OH group of donors, NAD or NADP as acceptor; molecular_function GO:0055114; oxidation-reduction process; biological_process GO:0003854; 3-beta-hydroxy-delta5-steroid dehydrogenase activity; molecular_function}	{PF01370:NAD dependent epimerase/dehydratase family PF01073:3-beta hydroxysteroid dehydrogenase/isomerase family}
transcript_HQ_HL_transcript15367/f8p0/1950	4.1115	2.99422	{vvi:100854267; K18108 E4.2.3.111 (-)-alpha-terpineol synthase 4.2.3.111 ko00902; Metabolism; Metabolism of terpenoids and polyketides; Monoterpenoid biosynthesis}	{ABV44452.1; caryophyllene/humulene synthase [Pinus sylvestris]}	{sp|O64404|TPSD4_ABIGR; Delta-selinene synthase OS=Abies grandis GN=ag4 PE=1 SV=1}	{NA}	{GO:0000287; magnesium ion binding; molecular_function GO:0010333; terpene synthase activity; molecular_function GO:0008152; NA GO:0016829; lyase activity; molecular_function}	{PF01397:Terpene synthase, N-terminal domain PF03936:Terpene synthase family, metal binding domain}
transcript_HQ_HL_transcript13440/f3p0/2095	Inf	2.88533	{smo:SELMODRAFT_442818; K00927 PGK, pgk phosphoglycerate kinase 2.7.2.3 ko01200; Metabolism; Global and overview maps; Carbon metabolism | ko01230; Metabolism; Global and overview maps; Biosynthesis of amino acids | ko00010; Metabolism; Carbohydrate metabolism; Glycolysis / Gluconeogenesis | ko00710; Metabolism; Energy metabolism; Carbon fixation in photosynthetic organisms}	{ABR16612.1; unknown [Picea sitchensis]}	{sp|Q10Z46|PGK_TRIEI; Phosphoglycerate kinase OS=Trichodesmium erythraeum (strain IMS101) GN=pgk PE=3 SV=1}	{At1g79550; KOG1367 3-phosphoglycerate kinase G Carbohydrate transport and metabolism ;}	{GO:0004618; phosphoglycerate kinase activity; molecular_function GO:0006096; glycolysis; biological_process}	{PF00162:Phosphoglycerate kinase}
transcript_HQ_HL_transcript14910/f2p0/2010	2.5135	2.84689	{pda:103702613; K00814 GPT, ALT alanine transaminase 2.6.1.2 ko01200; Metabolism; Global and overview maps; Carbon metabolism | ko01210; Metabolism; Global and overview maps; 2-Oxocarboxylic acid metabolism | ko01230; Metabolism; Global and overview maps; Biosynthesis of amino acids | ko00710; Metabolism; Energy metabolism; Carbon fixation in photosynthetic organisms | ko00250; Metabolism; Amino …	{ADE77246.1; unknown [Picea sitchensis]}	{sp|F4I7I0|ALAT1_ARATH; Alanine aminotransferase 1, mitochondrial OS=Arabidopsis thaliana GN=ALAAT1 PE=1 SV=1}	{At1g17290; KOG0258 Alanine aminotransferase E Amino acid transport and metabolism ;}	{GO:0009058; biosynthetic process; biological_process GO:0030170; pyridoxal phosphate binding; molecular_function}	{PF00155:Aminotransferase class I and II}
transcript_HQ_HL_transcript21059/f2p0/1646	11.465	2.53656	{fve:101308151; K00830 AGXT alanine-glyoxylate transaminase / serine-glyoxylate transaminase / serine-pyruvate transaminase [EC:2.6.1.44 2.6.1.45 2.6.1.51] 2.6.1.44,2.6.1.45,2.6.1.51 ko01200; Metabolism; Global and overview maps; Carbon metabolism | ko00630; Metabolism; Carbohydrate metabolism; Glyoxylate and dicarboxylate metabolism | ko00680; Metabolism; Energy metabolism; Methane metabolism | …	{ACN39798.1; unknown [Picea sitchensis]}	{sp|Q56YA5|SGAT_ARATH; Serine--glyoxylate aminotransferase OS=Arabidopsis thaliana GN=AGT1 PE=1 SV=2}	{At2g13360; KOG2862 Alanine-glyoxylate aminotransferase AGT1 R General function prediction only ;}	{NA}	{NA}
transcript_HQ_HL_transcript14601/f6p0/2003	1.3377	2.41011	{atr:18448713; - - - - -}	{ABR16243.1; unknown [Picea sitchensis]}	{sp|P0C7P7|U74E1_ARATH; UDP-glycosyltransferase 74E1 OS=Arabidopsis thaliana GN=UGT74E1 PE=3 SV=1}	{At2g31750; KOG1192 UDP-glucuronosyl and UDP-glucosyl transferase GC Carbohydrate transport and metabolism ; Energy production and conversion ;}	{GO:0008152; NA GO:0030259; lipid glycosylation; biological_process GO:0016758; transferase activity, transferring hexosyl groups; molecular_function GO:0005975; carbohydrate metabolic process; biological_process}	{PF04101:Glycosyltransferase family 28 C-terminal domain PF03033:Glycosyltransferase family 28 N-terminal domain PF00201:UDP-glucoronosyl and UDP-glucosyl transferase}
transcript_HQ_HL_transcript13574/f2p0/2061	4.6667	2.39622	{spen:107010881; - - - - -; spen:107010881; - - - - -}	{ABV44453.1; 1(10),5-germacradien-4-ol synthase [Pinus sylvestris]}	{sp|O64404|TPSD4_ABIGR; Delta-selinene synthase OS=Abies grandis GN=ag4 PE=1 SV=1}	{NA}	{GO:0000287; magnesium ion binding; molecular_function GO:0010333; terpene synthase activity; molecular_function GO:0016829; lyase activity; molecular_function GO:0008152; NA}	{PF01397:Terpene synthase, N-terminal domain PF03936:Terpene synthase family, metal binding domain}
transcript_HQ_HL_transcript15029/f2p0/2004	1.3309	2.26822	{nnu:104592043; K00844 HK hexokinase 2.7.1.1 ko01200; Metabolism; Global and overview maps; Carbon metabolism | ko00010; Metabolism; Carbohydrate metabolism; Glycolysis / Gluconeogenesis | ko00051; Metabolism; Carbohydrate metabolism; Fructose and mannose metabolism | ko00052; Metabolism; Carbohydrate metabolism; Galactose metabolism | ko00500; Metabolism; Carbohydrate metabolism; Starch and sucr…	{XP_010267128.1; PREDICTED: hexokinase-1-like [Nelumbo nucifera]}	{sp|Q9SEK3|HXK1_SPIOL; Hexokinase-1 OS=Spinacia oleracea GN=HXK1 PE=2 SV=1}	{At4g29130; KOG1369 Hexokinase G Carbohydrate transport and metabolism ;}	{GO:0005524; ATP binding; molecular_function GO:0005975; carbohydrate metabolic process; biological_process GO:0016773; phosphotransferase activity, alcohol group as acceptor; molecular_function}	{PF03727:Hexokinase PF00349:Hexokinase}
transcript_HQ_HL_transcript11982/f2p0/2210	12.747	2.15856	{jcu:105644453; - - - - -}	{ABK24451.1; unknown [Picea sitchensis]}	{sp|Q43207|FKB70_WHEAT; 70 kDa peptidyl-prolyl isomerase OS=Triticum aestivum GN=FKBP70 PE=1 SV=1}	{At3g25230; KOG0543 FKBP-type peptidyl-prolyl cis-trans isomerase O Posttranslational modification, protein turnover, chaperones ;}	{GO:0005515; protein binding; molecular_function}	{PF13414:TPR repeat PF13181:Tetratricopeptide repeat PF00515:Tetratricopeptide repeat PF13176:Tetratricopeptide repeat PF13371:Tetratricopeptide repeat}
transcript_HQ_HL_transcript20170/f3p0/1702	6.836	2.06744	{atr:18437197; K16296 SCPL-I serine carboxypeptidase-like clade I 3.4.16.- -}	{ABR16352.1; unknown [Picea sitchensis]}	{sp|P37890|CBP1_ORYSJ; Serine carboxypeptidase 1 OS=Oryza sativa subsp. japonica GN=CBP1 PE=2 SV=1}	{At3g25420; KOG1282 Serine carboxypeptidases (lysosomal cathepsin A) OE Posttranslational modification, protein turnover, chaperones ; Amino acid transport and metabolism ;}	{GO:0006508; proteolysis; biological_process GO:0004185; serine-type carboxypeptidase activity; molecular_function}	{PF00450:Serine carboxypeptidase}
transcript_HQ_HL_transcript26921/f4p0/1351	2.4258	2.04956	{pxb:103957850; K08695 ANR anthocyanidin reductase 1.3.1.77 ko00941; Metabolism; Biosynthesis of other secondary metabolites; Flavonoid biosynthesis}	{ABR18365.1; unknown [Picea sitchensis]}	{sp|Q5FB34|ANRCS_VITVI; Anthocyanidin reductase ((2S)-flavan-3-ol-forming) OS=Vitis vinifera GN=ANR PE=1 SV=1}	{At1g61720; KOG1502 Flavonol reductase/cinnamoyl-CoA reductase V Defense mechanisms ;}	{GO:0003824; NA GO:0050662; coenzyme binding; molecular_function GO:0006694; steroid biosynthetic process; biological_process GO:0016616; oxidoreductase activity, acting on the CH-OH group of donors, NAD or NADP as acceptor; molecular_function GO:0055114; oxidation-reduction process; biological_process GO:0003854; 3-beta-hydroxy-delta5-steroid dehydrogenase activity; molecular_function}	{PF01073:3-beta hydroxysteroid dehydrogenase/isomerase family PF01370:NAD dependent epimerase/dehydratase family}
transcript_HQ_HL_transcript5656/f2p0/2812	5.2881	2.01822	{var:108346074; K01301 NAALAD N-acetylated-alpha-linked acidic dipeptidase 3.4.17.21 -}	{XP_001784043.1; predicted protein [Physcomitrella patens]}	{sp|Q9M1S8|GCP2_ARATH; Probable glutamate carboxypeptidase 2 OS=Arabidopsis thaliana GN=AMP1 PE=1 SV=3}	{At5g19740; KOG2195 Transferrin receptor and related proteins containing the protease-associated (PA) domain OPR Posttranslational modification, protein turnover, chaperones ; Inorganic ion transport and metabolism ; General function prediction only ;}	{GO:0016485; protein processing; biological_process GO:0016021; integral to membrane; cellular_component}	{PF05450:Nicastrin}
transcript_HQ_HL_transcript16381/f5p0/1899	4.9506	1.99044	{pda:103706572; - - - - -}	{ABR18376.1; unknown [Picea sitchensis]}	{sp|Q66PF2|URT1_FRAAN; Putative UDP-rhamnose:rhamnosyltransferase 1 OS=Fragaria ananassa GN=GT4 PE=2 SV=1}	{At5g49690; KOG1192 UDP-glucuronosyl and UDP-glucosyl transferase GC Carbohydrate transport and metabolism ; Energy production and conversion ;}	{GO:0008152; NA GO:0016758; transferase activity, transferring hexosyl groups; molecular_function}	{PF04101:Glycosyltransferase family 28 C-terminal domain PF00201:UDP-glucoronosyl and UDP-glucosyl transferase}
transcript_HQ_HL_transcript27543/f14p0/1280	1.975	1.98867	{cic:CICLE_v10012335mg; - - - - -}	{XP_010271648.1; PREDICTED: heme-binding-like protein At3g10130, chloroplastic [Nelumbo nucifera]}	{sp|Q9SR77|HBPL1_ARATH; Heme-binding-like protein At3g10130, chloroplastic OS=Arabidopsis thaliana GN=At3g10130 PE=2 SV=1}	{NA}	{NA}	{NA}
transcript_HQ_HL_transcript9719/f2p0/2257	4.7389	1.96367	{nnu:104611948; K04120 E5.5.1.13 ent-copalyl diphosphate synthase 5.5.1.13 ko00904; Metabolism; Metabolism of terpenoids and polyketides; Diterpenoid biosynthesis}	{ABV44453.1; 1(10),5-germacradien-4-ol synthase [Pinus sylvestris]}	{sp|Q675L0|TPSLS_PICAB; Longifolene synthase OS=Picea abies GN=TPS-Lon PE=1 SV=1}	{NA}	{GO:0010333; terpene synthase activity; molecular_function GO:0008152; NA GO:0016829; lyase activity; molecular_function}	{PF01397:Terpene synthase, N-terminal domain}
transcript_HQ_HL_transcript29498/f2p0/1181	2.3587	1.88678	{atr:18441541; - - - - -}	{ABK26770.1; unknown [Picea sitchensis]}	{NA}	{NA}	{NA}	{NA}
transcript_HQ_HL_transcript36970/f2p0/638	3.7831	1.85589	{pmum:103321002; - - - - -}	{ABK25641.1; unknown [Picea sitchensis]}	{NA}	{NA}	{NA}	{NA}
transcript_HQ_HL_transcript27186/f10p0/1331	1.2643	1.82833	{atr:18442161; - - - - -}	{ADE77519.1; unknown [Picea sitchensis]}	{sp|Q9LKA5|MORF8_ARATH; Multiple organellar RNA editing factor 8, chloroplastic/mitochondrial OS=Arabidopsis thaliana GN=MORF8 PE=1 SV=1}	{NA}	{NA}	{NA}
transcript_HQ_HL_transcript25443/f3p0/1413	2.0317	1.82089	{bvg:104906052; - - - - -}	{ABK26143.1; unknown [Picea sitchensis]}	{NA}	{NA}	{GO:0016020; membrane; cellular_component GO:0005794; Golgi apparatus; cellular_component}	{PF02104:SURF1 family PF15070:Putative golgin subfamily A member 2-like protein 5}
transcript_HQ_HL_transcript30658/f3p0/1106	2.8702	1.789	{rcu:8278055; K00799 GST, gst glutathione S-transferase 2.5.1.18 ko00480; Metabolism; Metabolism of other amino acids; Glutathione metabolism | ko00980; Metabolism; Xenobiotics biodegradation and metabolism; Metabolism of xenobiotics by cytochrome P450 | ko00982; Metabolism; Xenobiotics biodegradation and metabolism; Drug metabolism - cytochrome P450 | ko05204; Human Diseases; Cancers: Overview; …	{ADC92285.1; tau class glutathione S-transferase [Pinus brutia]}	{sp|Q9ZRW8|GSTUJ_ARATH; Glutathione S-transferase U19 OS=Arabidopsis thaliana GN=GSTU19 PE=1 SV=1}	{At1g78380; KOG0406 Glutathione S-transferase O Posttranslational modification, protein turnover, chaperones ;}	{GO:0005515; protein binding; molecular_function}	{PF13409:Glutathione S-transferase, N-terminal domain PF13417:Glutathione S-transferase, N-terminal domain PF02798:Glutathione S-transferase, N-terminal domain}
transcript_HQ_HL_transcript3056/f2p0/3212	5.2482	1.78422	{vra:106757631; K00695 E2.4.1.13 sucrose synthase 2.4.1.13 ko00500; Metabolism; Carbohydrate metabolism; Starch and sucrose metabolism}	{ABR15470.1; sucrose synthase [Pinus taeda]}	{sp|Q10LP5|SUS4_ORYSJ; Sucrose synthase 4 OS=Oryza sativa subsp. japonica GN=SUS4 PE=2 SV=1}	{At4g02280; KOG0853 Glycosyltransferase M Cell wall/membrane/envelope biogenesis ;}	{GO:0016157; sucrose synthase activity; molecular_function GO:0005985; sucrose metabolic process; biological_process}	{PF00862:Sucrose synthase}
transcript_HQ_HL_transcript27820/f3p0/1272	1.7512	1.75467	{vra:106763833; K13082 DFR bifunctional dihydroflavonol 4-reductase/flavanone 4-reductase [EC:1.1.1.219 1.1.1.234] 1.1.1.219,1.1.1.234 ko00941; Metabolism; Biosynthesis of other secondary metabolites; Flavonoid biosynthesis}	{ABR18365.1; unknown [Picea sitchensis]}	{sp|Q7PCC4|ANRCH_VITVI; Anthocyanidin reductase ((2S)-flavan-3-ol-forming) OS=Vitis vinifera GN=ANR PE=1 SV=1}	{At5g42800; KOG1502 Flavonol reductase/cinnamoyl-CoA reductase V Defense mechanisms ;}	{GO:0003854; 3-beta-hydroxy-delta5-steroid dehydrogenase activity; molecular_function GO:0055114; oxidation-reduction process; biological_process GO:0016616; oxidoreductase activity, acting on the CH-OH group of donors, NAD or NADP as acceptor; molecular_function GO:0006694; steroid biosynthetic process; biological_process GO:0050662; coenzyme binding; molecular_function GO:0003824; NA}	{PF01370:NAD dependent epimerase/dehydratase family PF01073:3-beta hydroxysteroid dehydrogenase/isomerase family}
transcript_HQ_HL_transcript16653/f8p0/1858	4.1671	1.73289	{atr:18444845; - - - - -}	{ABK25937.1; unknown [Picea sitchensis]}	{NA}	{NA}	{GO:0045454; cell redox homeostasis; biological_process GO:0015035; protein disulfide oxidoreductase activity; molecular_function GO:0005515; protein binding; molecular_function GO:0009055; NA}	{PF02798:Glutathione S-transferase, N-terminal domain PF13409:Glutathione S-transferase, N-terminal domain PF13417:Glutathione S-transferase, N-terminal domain PF00462:Glutaredoxin}
transcript_HQ_HL_transcript22482/f2p0/1568	1.1858	1.71389	{atr:18448125; K08237 E2.4.1.218 hydroquinone glucosyltransferase 2.4.1.218 -}	{ABK25443.1; unknown [Picea sitchensis]}	{sp|Q9M156|U72B1_ARATH; UDP-glycosyltransferase 72B1 OS=Arabidopsis thaliana GN=UGT72B1 PE=1 SV=1}	{At4g01070; KOG1192 UDP-glucuronosyl and UDP-glucosyl transferase GC Carbohydrate transport and metabolism ; Energy production and conversion ;}	{GO:0016758; transferase activity, transferring hexosyl groups; molecular_function GO:0008152; NA GO:0019538; protein metabolic process; biological_process}	{PF02861:Clp amino terminal domain, pathogenicity island component PF00201:UDP-glucoronosyl and UDP-glucosyl transferase PF04101:Glycosyltransferase family 28 C-terminal domain}
transcript_HQ_HL_transcript2130/f4p0/3466	2.2657	1.70211	{pda:103705481; K01256 pepN aminopeptidase N 3.4.11.2 ko00480; Metabolism; Metabolism of other amino acids; Glutathione metabolism}	{ABR18089.1; unknown [Picea sitchensis]}	{sp|Q8H0S9|PSA_ARATH; Puromycin-sensitive aminopeptidase OS=Arabidopsis thaliana GN=MPA1 PE=2 SV=1}	{At1g63770; KOG1046 Puromycin-sensitive aminopeptidase and related aminopeptidases EO Amino acid transport and metabolism ; Posttranslational modification, protein turnover, chaperones ;}	{GO:0008270; zinc ion binding; molecular_function GO:0008237; metallopeptidase activity; molecular_function}	{PF01433:Peptidase family M1}
transcript_HQ_HL_transcript24292/f9p0/1472	1.2033	1.69178	{atr:18434829; - - - - -}	{ABK22284.1; unknown [Picea sitchensis]}	{NA}	{NA}	{NA}	{NA}
transcript_HQ_HL_transcript22662/f8p0/1566	2.3436	1.691	{atr:18995778; K09872 PIP aquaporin PIP - -}	{ABK22504.1; unknown [Picea sitchensis]}	{sp|Q9ZVX8|PIP28_ARATH; Probable aquaporin PIP2-8 OS=Arabidopsis thaliana GN=PIP2-8 PE=1 SV=1}	{At2g16850; KOG0223 Aquaporin (major intrinsic protein family) G Carbohydrate transport and metabolism ;}	{GO:0006810; transport; biological_process GO:0005215; NA GO:0016020; membrane; cellular_component}	{PF00230:Major intrinsic protein}
transcript_HQ_HL_transcript14719/f3p0/2028	8.7876	1.663	{pda:103707830; K00658 DLST, sucB 2-oxoglutarate dehydrogenase E2 component (dihydrolipoamide succinyltransferase) 2.3.1.61 ko01200; Metabolism; Global and overview maps; Carbon metabolism | ko00020; Metabolism; Carbohydrate metabolism; Citrate cycle (TCA cycle) | ko00310; Metabolism; Amino acid metabolism; Lysine degradation}	{ADE77401.1; unknown [Picea sitchensis]}	{sp|Q9FLQ4|ODO2A_ARATH; Dihydrolipoyllysine-residue succinyltransferase component of 2-oxoglutarate dehydrogenase complex 1, mitochondrial OS=Arabidopsis thaliana GN=At5g55070 PE=1 SV=1}	{At5g55070; KOG0559 Dihydrolipoamide succinyltransferase (2-oxoglutarate dehydrogenase, E2 subunit) C Energy production and conversion ;}	{GO:0016746; transferase activity, transferring acyl groups; molecular_function GO:0008152; NA}	{PF00198:2-oxoacid dehydrogenases acyltransferase (catalytic domain)}
transcript_HQ_HL_transcript35618/f2p0/771	2.7387	1.654	{pda:103710318; K11099 SNRPG, SMG small nuclear ribonucleoprotein G - ko03040; Genetic Information Processing; Transcription; Spliceosome}	{ABK21578.1; unknown [Picea sitchensis]}	{sp|O82221|RUXG_ARATH; Probable small nuclear ribonucleoprotein G OS=Arabidopsis thaliana GN=At2g23930 PE=2 SV=1}	{At2g23930; KOG1780 Small Nuclear ribonucleoprotein G A RNA processing and modification ;}	{NA}	{NA}
transcript_HQ_HL_transcript28497/f5p0/1249	1.2122	1.645	{spen:107008341; - - - - -; spen:107008341; - - - - -}	{ABK22139.1; unknown [Picea sitchensis]}	{sp|P82658|TL19_ARATH; Thylakoid lumenal 19 kDa protein, chloroplastic OS=Arabidopsis thaliana GN=At3g63540 PE=1 SV=2}	{NA}	{GO:0015979; photosynthesis; biological_process GO:0009654; oxygen evolving complex; cellular_component GO:0019898; extrinsic to membrane; cellular_component GO:0009523; photosystem II; cellular_component GO:0005509; calcium ion binding; molecular_function}	{PF01789:PsbP}
transcript_HQ_HL_transcript31347/f6p0/1074	2.0975	1.64322	{atr:18439441; - - - - -}	{XP_006849669.1; PREDICTED: uncharacterized protein LOC18439441 [Amborella trichopoda]}	{NA}	{NA}	{NA}	{NA}
transcript_HQ_HL_transcript15476/f2p0/1970	3.8779	1.63644	{pda:103708111; K15400 HHT1 omega-hydroxypalmitate O-feruloyl transferase 2.3.1.188 ko00073; Metabolism; Lipid metabolism; Cutin, suberine and wax biosynthesis}	{ABR16192.1; unknown [Picea sitchensis]}	{sp|Q94CD1|HHT1_ARATH; Omega-hydroxypalmitate O-feruloyl transferase OS=Arabidopsis thaliana GN=HHT1 PE=1 SV=1}	{NA}	{GO:0016747; transferase activity, transferring acyl groups other than amino-acyl groups; molecular_function}	{PF02458:Transferase family}
transcript_HQ_HL_transcript10361/f3p0/2346	1.0985	1.63367	{mdm:103455264; K18875 EDS1 enhanced disease susceptibility 1 protein - ko04626; Organismal Systems; Environmental adaptation; Plant-pathogen interaction}	{ADE76292.1; unknown [Picea sitchensis]}	{sp|Q9SU71|EDSBC_ARATH; Protein EDS1B OS=Arabidopsis thaliana GN=EDS1B PE=1 SV=1}	{NA}	{NA}	{NA}
transcript_HQ_HL_transcript17749/f13p0/1838	7.744	1.62789	{nnu:104611832; - - - - -}	{ABK21005.1; unknown [Picea sitchensis]}	{sp|Q05212|DR102_ARATH; DNA damage-repair/toleration protein DRT102 OS=Arabidopsis thaliana GN=DRT102 PE=1 SV=2}	{NA}	{GO:0006355; regulation of transcription, DNA-dependent; biological_process GO:0016853; isomerase activity; molecular_function GO:0031419; cobalamin binding; molecular_function GO:0005975; carbohydrate metabolic process; biological_process GO:0046872; metal ion binding; molecular_function}	{PF02310:B12 binding domain PF02311:AraC-like ligand binding domain PF02502:Ribose/Galactose Isomerase}
transcript_HQ_HL_transcript10592/f2p0/2289	1.4565	1.604	{atr:18438519; K00811 ASP5 aspartate aminotransferase, chloroplastic 2.6.1.1 ko01210; Metabolism; Global and overview maps; 2-Oxocarboxylic acid metabolism | ko01230; Metabolism; Global and overview maps; Biosynthesis of amino acids | ko00250; Metabolism; Amino acid metabolism; Alanine, aspartate and glutamate metabolism | ko00270; Metabolism; Amino acid metabolism; Cysteine and methionine metabo…	{ABK24563.1; unknown [Picea sitchensis]}	{sp|P46248|AAT5_ARATH; Aspartate aminotransferase, chloroplastic OS=Arabidopsis thaliana GN=ASP5 PE=1 SV=2}	{At4g31990; KOG1411 Aspartate aminotransferase/Glutamic oxaloacetic transaminase AAT1/GOT2 E Amino acid transport and metabolism ;}	{GO:0009058; biosynthetic process; biological_process GO:0030170; pyridoxal phosphate binding; molecular_function}	{PF00155:Aminotransferase class I and II}
transcript_HQ_HL_transcript33239/f14p0/976	1.0502	1.58333	{pda:103704819; - - - - -}	{ABK25246.1; unknown [Picea sitchensis]}	{NA}	{NA}	{GO:0006313; transposition, DNA-mediated; biological_process GO:0051082; unfolded protein binding; molecular_function GO:0031072; heat shock protein binding; molecular_function}	{PF00684:DnaJ central domain PF03811:InsA N-terminal domain}
transcript_HQ_HL_transcript10520/f2p0/2303	1.6549	1.55967	{vvi:100241486; - - - - -}	{XP_010244147.2; PREDICTED: uncharacterized protein LOC104588042 isoform X2 [Nelumbo nucifera]}	{NA}	{NA}	{GO:0016491; oxidoreductase activity; molecular_function GO:0055114; oxidation-reduction process; biological_process}	{PF01266:FAD dependent oxidoreductase}
transcript_HQ_HL_transcript22684/f11p0/1570	1.1522	1.55922	{vvi:100260266; K18819 GOLS inositol 3-alpha-galactosyltransferase 2.4.1.123 ko00052; Metabolism; Carbohydrate metabolism; Galactose metabolism}	{ABK23436.1; unknown [Picea sitchensis]}	{sp|Q9XGN4|GOLS1_AJURE; Galactinol synthase 1 OS=Ajuga reptans GN=GOLS1 PE=1 SV=1}	{At2g47180; KOG1950 Glycosyl transferase, family 8 - glycogenin G Carbohydrate transport and metabolism ;}	{GO:0016757; transferase activity, transferring glycosyl groups; molecular_function GO:0006486; protein glycosylation; biological_process}	{PF11051:Mannosyltransferase putative PF01501:Glycosyl transferase family 8}
transcript_HQ_HL_transcript33322/f40p0/862	7.6165	1.557	{atr:18443016; - - - - -}	{XP_006298655.1; hypothetical protein CARUB_v10014745mg [Capsella rubella]}	{sp|Q9M7X9|CITRX_ARATH; Thioredoxin-like protein CITRX, chloroplastic OS=Arabidopsis thaliana GN=CITRX PE=1 SV=1}	{At3g06730; KOG0907 Thioredoxin O Posttranslational modification, protein turnover, chaperones ;}	{GO:0015035; protein disulfide oxidoreductase activity; molecular_function GO:0045454; cell redox homeostasis; biological_process GO:0016491; oxidoreductase activity; molecular_function}	{PF08534:Redoxin PF01323:DSBA-like thioredoxin domain PF00085:Thioredoxin}
transcript_HQ_HL_transcript25295/f3p0/1419	1.8479	1.53389	{jcu:105633824; K13082 DFR bifunctional dihydroflavonol 4-reductase/flavanone 4-reductase [EC:1.1.1.219 1.1.1.234] 1.1.1.219,1.1.1.234 ko00941; Metabolism; Biosynthesis of other secondary metabolites; Flavonoid biosynthesis}	{ABR18365.1; unknown [Picea sitchensis]}	{sp|P51102|DFRA_ARATH; Dihydroflavonol 4-reductase OS=Arabidopsis thaliana GN=DFRA PE=1 SV=2}	{At5g42800; KOG1502 Flavonol reductase/cinnamoyl-CoA reductase V Defense mechanisms ;}	{GO:0050662; coenzyme binding; molecular_function GO:0003824; NA GO:0006694; steroid biosynthetic process; biological_process GO:0016616; oxidoreductase activity, acting on the CH-OH group of donors, NAD or NADP as acceptor; molecular_function GO:0003854; 3-beta-hydroxy-delta5-steroid dehydrogenase activity; molecular_function GO:0055114; oxidation-reduction process; biological_process}	{PF01370:NAD dependent epimerase/dehydratase family PF01073:3-beta hydroxysteroid dehydrogenase/isomerase family}
transcript_HQ_HL_transcript27079/f2p0/1327	2.3218	1.51789	{cic:CICLE_v10001909mg; K21568 - - 1.23.1.1,1.23.1.2,1.23.1.3,1.23.1.4 -}	{AAF64185.1; pinoresinol-lariciresinol reductase TH2 [Tsuga heterophylla]}	{sp|Q9LD13|PILR2_THUPL; Bifunctional pinoresinol-lariciresinol reductase 2 OS=Thuja plicata GN=PLR_Tp2 PE=1 SV=1}	{NA}	{GO:0016616; oxidoreductase activity, acting on the CH-OH group of donors, NAD or NADP as acceptor; molecular_function GO:0051287; NAD binding; molecular_function GO:0055114; oxidation-reduction process; biological_process GO:0050662; coenzyme binding; molecular_function GO:0016620; oxidoreductase activity, acting on the aldehyde or oxo group of donors, NAD or NADP as acceptor; molecular_function…	{PF03435:Saccharopine dehydrogenase NADP binding domain PF01370:NAD dependent epimerase/dehydratase family PF01073:3-beta hydroxysteroid dehydrogenase/isomerase family PF01118:Semialdehyde dehydrogenase, NAD binding domain}
transcript_HQ_HL_transcript15045/f2p0/1972	1.8757	1.513	{jcu:105632543; K00627 DLAT, aceF, pdhC pyruvate dehydrogenase E2 component (dihydrolipoamide acetyltransferase) 2.3.1.12 ko01200; Metabolism; Global and overview maps; Carbon metabolism | ko00010; Metabolism; Carbohydrate metabolism; Glycolysis / Gluconeogenesis | ko00020; Metabolism; Carbohydrate metabolism; Citrate cycle (TCA cycle) | ko00620; Metabolism; Carbohydrate metabolism; Pyruvate meta…	{XP_002271286.1; PREDICTED: dihydrolipoyllysine-residue acetyltransferase component 5 of pyruvate dehydrogenase complex, chloroplastic [Vitis vinifera]}	{sp|Q9C8P0|ODP25_ARATH; Dihydrolipoyllysine-residue acetyltransferase component 5 of pyruvate dehydrogenase complex, chloroplastic OS=Arabidopsis thaliana GN=EMB3003 PE=2 SV=1}	{At1g34430; KOG0557 Dihydrolipoamide acetyltransferase C Energy production and conversion ;}	{GO:0016746; transferase activity, transferring acyl groups; molecular_function GO:0008152; NA}	{PF02817:e3 binding domain PF00198:2-oxoacid dehydrogenases acyltransferase (catalytic domain)}
transcript_HQ_HL_transcript18828/f2p0/1774	1.2955	1.50944	{atr:18445284; K02835 prfA, MTRF1, MRF1 peptide chain release factor 1 - -}	{XP_009775751.1; PREDICTED: peptide chain release factor 1-like, mitochondrial [Nicotiana sylvestris]}	{sp|Q8RX79|APG3_ARATH; Peptide chain release factor APG3, chloroplastic OS=Arabidopsis thaliana GN=APG3 PE=2 SV=1}	{At3g62910; KOG2726 Mitochondrial polypeptide chain release factor J Translation, ribosomal structure and biogenesis ;}	{GO:0003677; DNA binding; molecular_function GO:0003747; translation release factor activity; molecular_function GO:0006415; translational termination; biological_process GO:0005737; cytoplasm; cellular_component GO:0016149; translation release factor activity, codon specific; molecular_function}	{PF16326:ABC transporter C-terminal domain PF03462:PCRF domain PF00472:RF-1 domain}
transcript_HQ_HL_transcript30983/f11p0/1100	1.6744	1.506	{nnu:104594016; - - - - -}	{XP_015957737.1; PREDICTED: uncharacterized protein LOC107481900 [Arachis duranensis]}	{NA}	{NA}	{NA}	{NA}
transcript_HQ_HL_transcript23638/f2p0/1526	Inf	1.50211	{pvu:PHAVU_008G267600g; - - - - -}	{XP_007142284.1; hypothetical protein PHAVU_008G267600g [Phaseolus vulgaris]}	{sp|Q9CAK1|RLM1B_ARATH; Disease resistance protein RML1B OS=Arabidopsis thaliana GN=RLM1B PE=2 SV=1}	{NA}	{GO:0007165; signal transduction; biological_process GO:0005515; protein binding; molecular_function}	{PF13676:TIR domain PF01582:TIR domain}
transcript_HQ_HL_transcript23676/f4p0/1523	1.3337	1.50056	{sind:105168317; - - - - -}	{ACN40180.1; unknown [Picea sitchensis]}	{NA}	{NA}	{GO:0016788; hydrolase activity, acting on ester bonds; molecular_function}	{PF07819:PGAP1-like protein}
transcript_HQ_HL_transcript28134/f3p0/1228	2.2478	1.50022	{rcu:8273271; - - - - -}	{ADE76588.1; unknown [Picea sitchensis]}	{sp|Q8VY52|PPD2_ARATH; PsbP domain-containing protein 2, chloroplastic OS=Arabidopsis thaliana GN=PPD2 PE=1 SV=1}	{NA}	{GO:0019898; extrinsic to membrane; cellular_component GO:0009654; oxygen evolving complex; cellular_component GO:0015979; photosynthesis; biological_process GO:0005509; calcium ion binding; molecular_function GO:0009523; photosystem II; cellular_component}	{PF01789:PsbP}
transcript_HQ_HL_transcript21099/f2p0/1636	9.3077	1.5	{nnu:104598345; K03553 recA recombination protein RecA - ko03440; Genetic Information Processing; Replication and repair; Homologous recombination}	{XP_010258669.1; PREDICTED: DNA repair protein recA homolog 1, chloroplastic [Nelumbo nucifera]}	{sp|Q39199|RECAC_ARATH; DNA repair protein recA homolog 1, chloroplastic OS=Arabidopsis thaliana GN=RECA PE=2 SV=1}	{At1g79050; KOG1433 DNA repair protein RAD51/RHP55 L Replication, recombination and repair ;}	{GO:0005524; ATP binding; molecular_function GO:0006281; DNA repair; biological_process GO:0003697; single-stranded DNA binding; molecular_function}	{PF00004:ATPase family associated with various cellular activities (AAA) PF00154:recA bacterial DNA recombination protein PF01637:ATPase domain predominantly from Archaea}
transcript_HQ_HL_transcript13786/f2p0/2067	3.0544	1.48956	{atr:18448672; - - - - -}	{ABR16435.1; unknown [Picea sitchensis]}	{sp|Q9SZ46|C82C4_ARATH; Cytochrome P450 82C4 OS=Arabidopsis thaliana GN=CYP82C4 PE=2 SV=1}	{At4g31940; KOG0156 Cytochrome P450 CYP2 subfamily Q Secondary metabolites biosynthesis, transport and catabolism ;}	{GO:0055114; oxidation-reduction process; biological_process GO:0005506; iron ion binding; molecular_function GO:0016705; oxidoreductase activity, acting on paired donors, with incorporation or reduction of molecular oxygen; molecular_function GO:0020037; heme binding; molecular_function}	{PF00067:Cytochrome P450}
transcript_HQ_HL_transcript21980/f4p0/1613	1.1716	1.48667	{atr:18434428; K00891 E2.7.1.71, aroK, aroL shikimate kinase 2.7.1.71 ko01230; Metabolism; Global and overview maps; Biosynthesis of amino acids | ko00400; Metabolism; Amino acid metabolism; Phenylalanine, tyrosine and tryptophan biosynthesis}	{ABK24350.1; unknown [Picea sitchensis]}	{sp|Q7X7H9|SK3_ORYSJ; Shikimate kinase 3, chloroplastic OS=Oryza sativa subsp. japonica GN=SK3 PE=1 SV=2}	{NA}	{NA}	{NA}
transcript_HQ_HL_transcript33846/f2p0/907	1.1512	1.483	{rcu:8271163; - - - - -}	{ABR16811.1; unknown [Picea sitchensis]}	{NA}	{NA}	{NA}	{NA}
transcript_HQ_HL_transcript23773/f3p0/1528	5.441	1.47167	{sita:101757082; - - - - -}	{ABK23807.1; unknown [Picea sitchensis]}	{sp|Q8H1Q1|TL203_ARATH; Thylakoid lumenal protein TL20.3, chloroplastic OS=Arabidopsis thaliana GN=TL20.3 PE=1 SV=1}	{NA}	{GO:0016717; oxidoreductase activity, acting on paired donors, with oxidation of a pair of donors resulting in the reduction of molecular oxygen to two molecules of water; molecular_function GO:0055114; oxidation-reduction process; biological_process}	{PF11960:Domain of unknown function (DUF3474)}
transcript_HQ_HL_transcript11224/f15p0/2221	2.8614	1.45956	{atr:18441897; - - - - -}	{ABK24248.1; unknown [Picea sitchensis]}	{sp|Q7SXS7|SETD3_DANRE; Histone-lysine N-methyltransferase setd3 OS=Danio rerio GN=setd3 PE=1 SV=1}	{At5g14260; KOG1337 N-methyltransferase R General function prediction only ;}	{NA}	{NA}
transcript_HQ_HL_transcript23282/f2p0/1542	3.0687	1.45378	{sita:101785333; - - - - -}	{ACN40240.1; unknown [Picea sitchensis]}	{sp|Q6Z4N6|40G2_ORYSJ; Ricin B-like lectin R40G2 OS=Oryza sativa subsp. japonica GN=R40G2 PE=2 SV=1}	{NA}	{NA}	{NA}
transcript_HQ_HL_transcript8494/f2p0/2481	1.1493	1.44756	{csv:101213554; K03147 thiC phosphomethylpyrimidine synthase 4.1.99.17 ko00730; Metabolism; Metabolism of cofactors and vitamins; Thiamine metabolism}	{XP_006827210.1; PREDICTED: phosphomethylpyrimidine synthase, chloroplastic [Amborella trichopoda]}	{sp|O82392|THIC_ARATH; Phosphomethylpyrimidine synthase, chloroplastic OS=Arabidopsis thaliana GN=THIC PE=1 SV=1}	{NA}	{GO:0009228; thiamine biosynthetic process; biological_process GO:0051536; iron-sulfur cluster binding; molecular_function}	{PF01964:Radical SAM ThiC family}
transcript_HQ_HL_transcript17892/f4p0/1820	2.2057	1.44611	{gra:105791575; - - - - -}	{ABR16752.1; unknown [Picea sitchensis]}	{sp|Q9STF2|PTA16_ARATH; Protein plastid transcriptionally active 16, chloroplastic OS=Arabidopsis thaliana GN=PTAC16 PE=1 SV=1}	{At3g46780; KOG1203 Predicted dehydrogenase G Carbohydrate transport and metabolism ;}	{GO:0003854; 3-beta-hydroxy-delta5-steroid dehydrogenase activity; molecular_function GO:0055114; oxidation-reduction process; biological_process GO:0016616; oxidoreductase activity, acting on the CH-OH group of donors, NAD or NADP as acceptor; molecular_function GO:0006694; steroid biosynthetic process; biological_process GO:0050662; coenzyme binding; molecular_function GO:0003824; NA}	{PF01073:3-beta hydroxysteroid dehydrogenase/isomerase family PF01370:NAD dependent epimerase/dehydratase family}
transcript_HQ_HL_transcript16073/f6p0/1948	1.2127	1.44567	{cic:CICLE_v10004659mg; K01881 PARS, proS prolyl-tRNA synthetase 6.1.1.15 ko00970; Genetic Information Processing; Translation; Aminoacyl-tRNA biosynthesis}	{XP_006829100.1; PREDICTED: proline--tRNA ligase [Amborella trichopoda]}	{sp|Q9FYR6|SYPM_ARATH; Proline--tRNA ligase, chloroplastic/mitochondrial OS=Arabidopsis thaliana GN=OVA6 PE=2 SV=1}	{At5g52520; KOG4163 Prolyl-tRNA synthetase J Translation, ribosomal structure and biogenesis ;}	{GO:0005524; ATP binding; molecular_function GO:0009253; peptidoglycan catabolic process; biological_process GO:0004812; aminoacyl-tRNA ligase activity; molecular_function GO:0004827; proline-tRNA ligase activity; molecular_function GO:0005737; cytoplasm; cellular_component GO:0008745; N-acetylmuramoyl-L-alanine amidase activity; molecular_function GO:0000166; nucleotide binding; molecular_functi…	{PF09180:Prolyl-tRNA synthetase, C-terminal PF01520:N-acetylmuramoyl-L-alanine amidase PF00587:tRNA synthetase class II core domain (G, H, P, S and T)}
transcript_HQ_HL_transcript23646/f2p0/1506	2.2883	1.44511	{nnu:104591592; K00001 E1.1.1.1, adh alcohol dehydrogenase 1.1.1.1 ko01220; Metabolism; Global and overview maps; Degradation of aromatic compounds | ko00010; Metabolism; Carbohydrate metabolism; Glycolysis / Gluconeogenesis | ko00071; Metabolism; Lipid metabolism; Fatty acid degradation | ko00350; Metabolism; Amino acid metabolism; Tyrosine metabolism | ko00830; Metabolism; Metabolism of cofacto…	{ABK24617.1; unknown [Picea sitchensis]}	{sp|Q8LEB2|ADHL6_ARATH; Alcohol dehydrogenase-like 6 OS=Arabidopsis thaliana GN=At5g24760 PE=2 SV=2}	{At1g77120; KOG0022 Alcohol dehydrogenase, class III Q Secondary metabolites biosynthesis, transport and catabolism ;}	{GO:0006813; potassium ion transport; biological_process GO:0016616; oxidoreductase activity, acting on the CH-OH group of donors, NAD or NADP as acceptor; molecular_function GO:0051287; NAD binding; molecular_function GO:0055114; oxidation-reduction process; biological_process}	{PF03721:UDP-glucose/GDP-mannose dehydrogenase family, NAD binding domain PF08240:Alcohol dehydrogenase GroES-like domain PF02254:TrkA-N domain PF02826:D-isomer specific 2-hydroxyacid dehydrogenase, NAD binding domain PF00107:Zinc-binding dehydrogenase}
transcript_HQ_HL_transcript30460/f2p0/1096	1.1015	1.44444	{ath:AT1G67090; K01602 rbcS ribulose-bisphosphate carboxylase small chain 4.1.1.39 ko01200; Metabolism; Global and overview maps; Carbon metabolism | ko00630; Metabolism; Carbohydrate metabolism; Glyoxylate and dicarboxylate metabolism | ko00710; Metabolism; Energy metabolism; Carbon fixation in photosynthetic organisms}	{P10053.1; RecName: Full=Ribulose bisphosphate carboxylase small chain, chloroplastic; Short=RuBisCO small subunit; Flags: Precursor}	{sp|P10053|RBS_PINTH; Ribulose bisphosphate carboxylase small chain, chloroplastic OS=Pinus thunbergii GN=RBCS PE=2 SV=1}	{NA}	{NA}	{NA}
transcript_HQ_HL_transcript12459/f38p0/2045	13.047	1.43733	{smo:SELMODRAFT_442818; K00927 PGK, pgk phosphoglycerate kinase 2.7.2.3 ko01200; Metabolism; Global and overview maps; Carbon metabolism | ko01230; Metabolism; Global and overview maps; Biosynthesis of amino acids | ko00010; Metabolism; Carbohydrate metabolism; Glycolysis / Gluconeogenesis | ko00710; Metabolism; Energy metabolism; Carbon fixation in photosynthetic organisms}	{ABR16612.1; unknown [Picea sitchensis]}	{sp|Q10Z46|PGK_TRIEI; Phosphoglycerate kinase OS=Trichodesmium erythraeum (strain IMS101) GN=pgk PE=3 SV=1}	{At1g79550; KOG1367 3-phosphoglycerate kinase G Carbohydrate transport and metabolism ;}	{GO:0006096; glycolysis; biological_process GO:0004618; phosphoglycerate kinase activity; molecular_function}	{PF00162:Phosphoglycerate kinase}
transcript_HQ_HL_transcript7761/f2p0/2557	1.3439	1.437	{atr:18437615; K09828 DHCR24, DWF1 Delta24-sterol reductase [EC:1.3.1.72 1.3.1.-] 1.3.1.72,1.3.1.- ko00100; Metabolism; Lipid metabolism; Steroid biosynthesis}	{XP_010277296.1; PREDICTED: delta(24)-sterol reductase [Nelumbo nucifera]}	{sp|Q39085|DIM_ARATH; Delta(24)-sterol reductase OS=Arabidopsis thaliana GN=DIM PE=1 SV=2}	{At3g19820; KOG1262 FAD-binding protein DIMINUTO R General function prediction only ;}	{GO:0055114; oxidation-reduction process; biological_process GO:0016491; oxidoreductase activity; molecular_function GO:0050660; flavin adenine dinucleotide binding; molecular_function}	{PF01565:FAD binding domain }
transcript_HQ_HL_transcript30250/f3p0/1139	1.1996	1.43689	{spen:107012696; - - - - -; spen:107012696; - - - - -}	{ABK26102.1; unknown [Picea sitchensis]}	{NA}	{NA}	{NA}	{NA}
transcript_HQ_HL_transcript15687/f25p0/1888	2.0198	1.43567	{egr:104448089; - - - - -}	{ABK25443.1; unknown [Picea sitchensis]}	{sp|Q9M156|U72B1_ARATH; UDP-glycosyltransferase 72B1 OS=Arabidopsis thaliana GN=UGT72B1 PE=1 SV=1}	{At4g01070; KOG1192 UDP-glucuronosyl and UDP-glucosyl transferase GC Carbohydrate transport and metabolism ; Energy production and conversion ;}	{GO:0016758; transferase activity, transferring hexosyl groups; molecular_function GO:0008152; NA}	{PF00201:UDP-glucoronosyl and UDP-glucosyl transferase PF04101:Glycosyltransferase family 28 C-terminal domain}
transcript_HQ_HL_transcript30989/f3p0/1088	9.1779	1.43189	{pda:103703181; - - - - -}	{ABK21479.1; unknown [Picea sitchensis]}	{NA}	{NA}	{GO:0006950; response to stress; biological_process}	{PF02496:ABA/WDS induced protein}
transcript_HQ_HL_transcript36548/f3p0/688	7.5263	1.41911	{sbi:SORBI_08g002700; - - - - -}	{AAK00625.1; nonspecific lipid-transfer protein precursor [Pinus resinosa]}	{sp|Q41073|NLTP_PINTA; Non-specific lipid-transfer protein OS=Pinus taeda PE=2 SV=1}	{NA}	{GO:0005576; NA GO:0016829; lyase activity; molecular_function}	{PF02884:Polysaccharide lyase family 8, C-terminal beta-sandwich domain}
transcript_HQ_HL_transcript21574/f5p0/1634	5.9243	1.41544	{csv:101214005; - - - - -}	{ABK24041.1; unknown [Picea sitchensis]}	{sp|Q9SGS4|CDSP_ARATH; Thioredoxin-like protein CDSP32, chloroplastic OS=Arabidopsis thaliana GN=CDSP32 PE=1 SV=1}	{At1g76080; KOG0907 Thioredoxin O Posttranslational modification, protein turnover, chaperones ;}	{GO:0045454; cell redox homeostasis; biological_process}	{PF00085:Thioredoxin}
transcript_HQ_HL_transcript26343/f2p0/1375	2.5017	1.40333	{sind:105159841; K13495 CISZOG cis-zeatin O-glucosyltransferase 2.4.1.215 ko00908; Metabolism; Metabolism of terpenoids and polyketides; Zeatin biosynthesis}	{ABR17639.1; unknown [Picea sitchensis]}	{sp|Q9ZSK5|ZOG_PHALU; Zeatin O-glucosyltransferase OS=Phaseolus lunatus GN=ZOG1 PE=2 SV=1}	{At2g36790; KOG1192 UDP-glucuronosyl and UDP-glucosyl transferase GC Carbohydrate transport and metabolism ; Energy production and conversion ;}	{GO:0008152; NA GO:0016758; transferase activity, transferring hexosyl groups; molecular_function}	{PF00201:UDP-glucoronosyl and UDP-glucosyl transferase}
transcript_HQ_HL_transcript17739/f2p0/1842	3.4628	1.40111	{sind:105158931; K02113 ATPF1D, atpH F-type H+-transporting ATPase subunit delta - ko00190; Metabolism; Energy metabolism; Oxidative phosphorylation | ko00195; Metabolism; Energy metabolism; Photosynthesis}	{ABK23923.1; unknown [Picea sitchensis]}	{sp|P11402|ATPD_SPIOL; ATP synthase delta chain, chloroplastic OS=Spinacia oleracea GN=ATPD PE=1 SV=2}	{At4g09650; KOG1662 Mitochondrial F1F0-ATP synthase, subunit OSCP/ATP5 C Energy production and conversion ;}	{GO:0046933; hydrogen ion transporting ATP synthase activity, rotational mechanism; molecular_function GO:0015986; ATP synthesis coupled proton transport; biological_process}	{PF00213:ATP synthase delta (OSCP) subunit}
transcript_HQ_HL_transcript20665/f6p0/1638	1.3731	1.39711	{cre:CHLREDRAFT_176301; - - - - -}	{XP_001775915.1; predicted protein [Physcomitrella patens]}	{sp|C6TBN2|AKR1_SOYBN; Probable aldo-keto reductase 1 OS=Glycine max GN=AKR1 PE=2 SV=1}	{At2g27680; KOG1575 Voltage-gated shaker-like K+ channel, subunit beta/KCNAB C Energy production and conversion ;}	{NA}	{NA}
transcript_HQ_HL_transcript30128/f2p0/1132	3.8769	1.39611	{pper:PRUPE_ppa015205mg; - - - - -}	{ABK26624.1; unknown [Picea sitchensis]}	{NA}	{NA}	{NA}	{NA}
transcript_HQ_HL_transcript29554/f2p0/1145	1.4187	1.39533	{mus:103973134; - - - - -}	{ABK22566.1; unknown [Picea sitchensis]}	{sp|Q941D3|PAP8_ARATH; Probable plastid-lipid-associated protein 8, chloroplastic OS=Arabidopsis thaliana GN=PAP8 PE=1 SV=1}	{NA}	{NA}	{NA}
transcript_HQ_HL_transcript5754/f9p0/2700	5.51	1.39511	{atr:18445086; - - - - -}	{AJP06250.1; BXL1 [Pinus tabuliformis]}	{sp|Q9FLG1|BXL4_ARATH; Beta-D-xylosidase 4 OS=Arabidopsis thaliana GN=BXL4 PE=1 SV=1}	{NA}	{GO:0004553; hydrolase activity, hydrolyzing O-glycosyl compounds; molecular_function GO:0005975; carbohydrate metabolic process; biological_process}	{PF01915:Glycosyl hydrolase family 3 C-terminal domain PF00933:Glycosyl hydrolase family 3 N terminal domain}
transcript_HQ_HL_transcript32981/f2p0/956	6.7903	1.39489	{egu:105043759; - - - - -}	{ABK26526.1; unknown [Picea sitchensis]}	{sp|Q41001|BCP_PEA; Blue copper protein OS=Pisum sativum PE=2 SV=1}	{NA}	{GO:0009055; NA}	{PF02298:Plastocyanin-like domain}
transcript_HQ_HL_transcript31542/f9p0/1041	1.3521	1.38556	{smo:SELMODRAFT_17835; - - - - -}	{ABK22759.1; unknown [Picea sitchensis]}	{sp|Q9LV66|Y5848_ARATH; Uncharacterized protein At5g48480 OS=Arabidopsis thaliana GN=At5g48480 PE=1 SV=1}	{NA}	{NA}	{NA}
transcript_HQ_HL_transcript12771/f3p0/2124	6.4155	1.37333	{egr:104435927; K11752 ribD diaminohydroxyphosphoribosylaminopyrimidine deaminase / 5-amino-6-(5-phosphoribosylamino)uracil reductase [EC:3.5.4.26 1.1.1.193] 3.5.4.26,1.1.1.193 ko00740; Metabolism; Metabolism of cofactors and vitamins; Riboflavin metabolism | ko02024; Cellular Processes; Cellular community - prokaryotes; Quorum sensing}	{XP_010268305.1; PREDICTED: riboflavin biosynthesis protein PYRR, chloroplastic isoform X3 [Nelumbo nucifera]}	{sp|K7WIZ6|RIBRX_MAIZE; Riboflavin biosynthesis protein PYRR, chloroplastic OS=Zea mays GN=PYRR PE=1 SV=1}	{At3g47390_1; KOG1018 Cytosine deaminase FCY1 and related enzymes F Nucleotide transport and metabolism ;}	{GO:0009231; riboflavin biosynthetic process; biological_process GO:0002100; tRNA wobble adenosine to inosine editing; biological_process GO:0008251; tRNA-specific adenosine deaminase activity; molecular_function GO:0055114; oxidation-reduction process; biological_process GO:0008703; 5-amino-6-(5-phosphoribosylamino)uracil reductase activity; molecular_function GO:0008270; zinc ion binding; molec…	{PF00383:Cytidine and deoxycytidylate deaminase zinc-binding region PF14437:MafB19-like deaminase PF01872:RibD C-terminal domain}
transcript_HQ_HL_transcript15614/f2p0/1963	3.0405	1.37056	{atr:18434810; K13366 MPAO, PAO1 polyamine oxidase [EC:1.5.3.14 1.5.3.16 1.5.3.-] 1.5.3.14,1.5.3.16,1.5.3.- ko00330; Metabolism; Amino acid metabolism; Arginine and proline metabolism | ko00410; Metabolism; Metabolism of other amino acids; beta-Alanine metabolism}	{ADQ37306.1; putative flavoprotein-containing polyamine oxidase, partial [Pinus sylvestris]}	{sp|O64411|PAO_MAIZE; Polyamine oxidase OS=Zea mays GN=PAO PE=1 SV=1}	{At5g13700; KOG0029 Amine oxidase Q Secondary metabolites biosynthesis, transport and catabolism ;}	{GO:0055114; oxidation-reduction process; biological_process GO:0008033; tRNA processing; biological_process GO:0016491; oxidoreductase activity; molecular_function GO:0071949; FAD binding; molecular_function GO:0050660; flavin adenine dinucleotide binding; molecular_function}	{PF01266:FAD dependent oxidoreductase PF01593:Flavin containing amine oxidoreductase PF07992:Pyridine nucleotide-disulphide oxidoreductase PF00070:Pyridine nucleotide-disulphide oxidoreductase PF01134:Glucose inhibited division protein A PF12831:FAD dependent oxidoreductase PF01494:FAD binding domain}
transcript_HQ_HL_transcript32943/f4p0/958	1.2085	1.36911	{atr:18447937; - - - - -}	{XP_020095040.1; protein LHCP TRANSLOCATION DEFECT [Ananas comosus]}	{sp|Q8VY88|LTD_ARATH; Protein LHCP TRANSLOCATION DEFECT OS=Arabidopsis thaliana GN=LTD PE=1 SV=1}	{NA}	{NA}	{NA}
transcript_HQ_HL_transcript14966/f2p0/1927	8.1626	1.36878	{cic:CICLE_v10011658mg; - - - - -}	{ABK25213.1; unknown [Picea sitchensis]}	{sp|Q9FFX0|RBL9_ARATH; RHOMBOID-like protein 9, chloroplastic OS=Arabidopsis thaliana GN=RBL9 PE=2 SV=1}	{At5g38510; KOG2289 Rhomboid family proteins T Signal transduction mechanisms ;}	{GO:0004252; serine-type endopeptidase activity; molecular_function GO:0016021; integral to membrane; cellular_component}	{PF01694:Rhomboid family}
transcript_HQ_HL_transcript2949/f4p0/3292	7.3497	1.36733	{nta:107774731; - - - - -}	{AJP06318.1; LRK1 [Pinus tabuliformis]}	{sp|C0LGV0|Y5487_ARATH; Probable LRR receptor-like serine/threonine-protein kinase At5g48740 OS=Arabidopsis thaliana GN=At5g48740 PE=2 SV=1}	{NA}	{GO:0005515; protein binding; molecular_function GO:0005524; ATP binding; molecular_function GO:0004672; protein kinase activity; molecular_function GO:0006468; protein phosphorylation; biological_process}	{PF00069:Protein kinase domain PF07714:Protein tyrosine kinase PF13855:Leucine rich repeat}
transcript_HQ_HL_transcript30113/f3p0/1146	1.6559	1.35989	{fve:101296737; - - - - -}	{ABK23625.1; unknown [Picea sitchensis]}	{NA}	{NA}	{NA}	{NA}
transcript_HQ_HL_transcript16710/f8p0/1907	1.3971	1.35667	{nnu:104598143; - - - - -}	{XP_006827214.1; PREDICTED: protease Do-like 8, chloroplastic isoform X1 [Amborella trichopoda]}	{sp|Q9LU10|DEGP8_ARATH; Protease Do-like 8, chloroplastic OS=Arabidopsis thaliana GN=DEGP8 PE=1 SV=1}	{At5g39830; KOG1320 Serine protease O Posttranslational modification, protein turnover, chaperones ;}	{GO:0008236; serine-type peptidase activity; molecular_function GO:0008239; dipeptidyl-peptidase activity; molecular_function GO:0019087; transformation of host cell by virus; biological_process GO:0005515; protein binding; molecular_function GO:0006508; proteolysis; biological_process GO:0070009; serine-type aminopeptidase activity; molecular_function GO:0004252; serine-type endopeptidase activi…	{PF10459:Peptidase S46 PF13180:PDZ domain PF02907:Hepatitis C virus NS3 protease PF00089:Trypsin}
transcript_HQ_HL_transcript36774/f21p0/661	10.725	1.35278	{thj:104806643; - - - - -}	{ABR18323.1; unknown [Picea sitchensis]}	{sp|A0AT29|NLTP2_LENCU; Non-specific lipid-transfer protein 2 OS=Lens culinaris PE=1 SV=1}	{NA}	{NA}	{NA}
transcript_HQ_HL_transcript12968/f2p0/2110	1.2243	1.35022	{gra:105791366; K14684 SLC25A23S solute carrier family 25 (mitochondrial phosphate transporter), member 23/24/25/41 - -}	{ADE77740.1; unknown [Picea sitchensis]}	{sp|O04619|ADNT1_ARATH; Mitochondrial adenine nucleotide transporter ADNT1 OS=Arabidopsis thaliana GN=ADNT1 PE=1 SV=1}	{At4g01100; KOG0752 Mitochondrial solute carrier protein C Energy production and conversion ;}	{NA}	{NA}
transcript_HQ_HL_transcript34176/f3p0/893	8.2974	1.33989	{pop:POPTR_0001s42970g; K03541 psbR photosystem II 10kDa protein - ko00195; Metabolism; Energy metabolism; Photosynthesis}	{ABK20990.1; unknown [Picea sitchensis]}	{sp|P06183|PSBR_SOLTU; Photosystem II 10 kDa polypeptide, chloroplastic OS=Solanum tuberosum GN=PSBR PE=2 SV=1}	{NA}	{GO:0042651; thylakoid membrane; cellular_component GO:0009523; photosystem II; cellular_component GO:0015979; photosynthesis; biological_process GO:0009654; oxygen evolving complex; cellular_component}	{PF04725:Photosystem II 10 kDa polypeptide PsbR}
transcript_HQ_HL_transcript10515/f2p0/2325	6.0395	1.33911	{pper:PRUPE_ppa005477mg; - - - - -}	{ABK24574.1; unknown [Picea sitchensis]}	{sp|Q8LB72|PHR2_ARATH; Blue-light photoreceptor PHR2 OS=Arabidopsis thaliana GN=PHR2 PE=2 SV=2}	{At2g47590; KOG0133 Deoxyribodipyrimidine photolyase/cryptochrome LT Replication, recombination and repair ; Signal transduction mechanisms ;}	{GO:0006950; response to stress; biological_process}	{PF00582:Universal stress protein family}
transcript_HQ_HL_transcript36969/f5p0/648	1.066	1.337	{NA}	{ABR16755.1; unknown [Picea sitchensis]}	{NA}	{NA}	{NA}	{NA}
transcript_HQ_HL_transcript33344/f2p0/859	1.6645	1.33667	{cmo:103487196; K03671 trxA thioredoxin 1 - ko04621; Organismal Systems; Immune system; NOD-like receptor signaling pathway | ko05418; Human Diseases; Cardiovascular diseases; Fluid shear stress and atherosclerosis}	{ABK22559.1; unknown [Picea sitchensis]}	{sp|Q9XFH9|TRXF2_ARATH; Thioredoxin F2, chloroplastic OS=Arabidopsis thaliana GN=At5g16400 PE=2 SV=1}	{At5g16400; KOG0907 Thioredoxin O Posttranslational modification, protein turnover, chaperones ;}	{GO:0016209; NA GO:0016491; oxidoreductase activity; molecular_function GO:0055114; oxidation-reduction process; biological_process GO:0045454; cell redox homeostasis; biological_process}	{PF08534:Redoxin PF00578:AhpC/TSA family PF00085:Thioredoxin}
transcript_HQ_HL_transcript15927/f4p0/1918	1.4776	1.33433	{atr:18433621; - - - - -}	{ERN05442.1; hypothetical protein AMTR_s00007p00240820 [Amborella trichopoda]}	{NA}	{NA}	{GO:0016021; integral to membrane; cellular_component GO:0055085; transmembrane transport; biological_process}	{PF03547:Membrane transport protein}
transcript_HQ_HL_transcript10837/f2p0/2155	7.4669	1.32178	{bvg:104887945; K08176 PHO84 MFS transporter, PHS family, inorganic phosphate transporter - -}	{AMR43649.1; transmembrane protein 1 [Pinus massoniana]}	{sp|Q8H6H2|PHT14_ORYSJ; Probable inorganic phosphate transporter 1-4 OS=Oryza sativa subsp. japonica GN=PHT1-4 PE=2 SV=1}	{At5g43360; KOG0252 Inorganic phosphate transporter P Inorganic ion transport and metabolism ;}	{GO:0022857; transmembrane transporter activity; molecular_function GO:0016021; integral to membrane; cellular_component GO:0055085; transmembrane transport; biological_process}	{PF00083:Sugar (and other) transporter PF07690:Major Facilitator Superfamily}
transcript_HQ_HL_transcript1489/f11p0/3655	7.5936	1.31367	{nnu:104605874; K06972 PITRM1, PreP, CYM1 presequence protease 3.4.24.- -}	{XP_010269115.1; PREDICTED: presequence protease 2, chloroplastic/mitochondrial [Nelumbo nucifera]}	{sp|Q9LJL3|PREP1_ARATH; Presequence protease 1, chloroplastic/mitochondrial OS=Arabidopsis thaliana GN=PREP1 PE=1 SV=2}	{At3g19170; KOG2019 Metalloendoprotease HMP1 (insulinase superfamily) RO General function prediction only ; Posttranslational modification, protein turnover, chaperones ;}	{GO:0006508; proteolysis; biological_process GO:0020037; heme binding; molecular_function GO:0005506; iron ion binding; molecular_function GO:0009055; NA}	{PF01322:Cytochrome C' PF08367:Peptidase M16C associated}
transcript_HQ_HL_transcript36046/f13p0/738	1.1816	1.30867	{egu:105042443; K02968 RP-S20, rpsT small subunit ribosomal protein S20 - ko03010; Genetic Information Processing; Translation; Ribosome}	{ABK24542.1; unknown [Picea sitchensis]}	{sp|Q9ASV6|RR20_ARATH; 30S ribosomal protein S20, chloroplastic OS=Arabidopsis thaliana GN=RPS20 PE=2 SV=1}	{NA}	{GO:0003723; RNA binding; molecular_function GO:0006412; translation; biological_process GO:0005622; intracellular; cellular_component GO:0003735; structural constituent of ribosome; molecular_function GO:0005840; ribosome; cellular_component}	{PF01649:Ribosomal protein S20}
transcript_HQ_HL_transcript18368/f8p0/1791	1.7759	1.30833	{nnu:104595147; K09834 VTE1, SXD1 tocopherol cyclase 5.5.1.24 ko00130; Metabolism; Metabolism of cofactors and vitamins; Ubiquinone and other terpenoid-quinone biosynthesis}	{XP_010254049.1; PREDICTED: probable tocopherol cyclase, chloroplastic isoform X1 [Nelumbo nucifera]}	{sp|Q6K7V6|TOCC_ORYSJ; Probable tocopherol cyclase, chloroplastic OS=Oryza sativa subsp. japonica GN=VTE1 PE=2 SV=1}	{NA}	{GO:0009976; tocopherol cyclase activity; molecular_function}	{PF14249:Tocopherol cyclase}
transcript_HQ_HL_transcript2479/f2p0/3212	5.4627	1.30789	{nnu:104592640; K15920 XYL4 beta-D-xylosidase 4 3.2.1.37 ko00520; Metabolism; Carbohydrate metabolism; Amino sugar and nucleotide sugar metabolism}	{XP_010250379.1; PREDICTED: probable beta-D-xylosidase 5 [Nelumbo nucifera]}	{sp|A5JTQ3|XYL2_MEDSV; Beta-xylosidase/alpha-L-arabinofuranosidase 2 OS=Medicago sativa subsp. varia GN=Xyl2 PE=2 SV=1}	{NA}	{GO:0005975; carbohydrate metabolic process; biological_process GO:0004553; hydrolase activity, hydrolyzing O-glycosyl compounds; molecular_function}	{PF00933:Glycosyl hydrolase family 3 N terminal domain PF01915:Glycosyl hydrolase family 3 C-terminal domain}
transcript_HQ_HL_transcript25863/f2p0/1391	4.238	1.30722	{gra:105789405; - - - - -}	{ABK22688.1; unknown [Picea sitchensis]}	{NA}	{NA}	{NA}	{NA}
transcript_HQ_HL_transcript31295/f67p0/954	2.5862	1.30011	{brp:103859523; K07305 msrB peptide-methionine (R)-S-oxide reductase 1.8.4.12 -}	{ACN39810.1; unknown [Picea sitchensis]}	{sp|Q9C5C8|MSRB2_ARATH; Peptide methionine sulfoxide reductase B2, chloroplastic OS=Arabidopsis thaliana GN=MSRB2 PE=1 SV=1}	{At4g04830; KOG0856 Predicted pilin-like transcription factor O Posttranslational modification, protein turnover, chaperones ;}	{GO:0055114; oxidation-reduction process; biological_process GO:0008152; NA GO:0033743; peptide-methionine (R)-S-oxide reductase activity; molecular_function GO:0016846; carbon-sulfur lyase activity; molecular_function}	{PF04828:Glutathione-dependent formaldehyde-activating enzyme PF01641:SelR domain}
transcript_HQ_HL_transcript7786/f10p0/2545	4.9268	1.29922	{ini:109162509; - - - - -}	{XP_019166768.1; PREDICTED: rhodanese-like domain-containing protein 4A, chloroplastic [Ipomoea nil]}	{sp|Q56XR7|STR4A_ARATH; Rhodanese-like domain-containing protein 4A, chloroplastic OS=Arabidopsis thaliana GN=STR4A PE=2 SV=1}	{NA}	{NA}	{NA}
transcript_HQ_HL_transcript26828/f41p0/1119	3.3895	1.298	{atr:18441862; - - - - -}	{ABK23133.1; unknown [Picea sitchensis]}	{sp|Q8LDL0|HHL1_ARATH; Protein HHL1, chloroplastic OS=Arabidopsis thaliana GN=HHL1 PE=1 SV=1}	{At1g67700; KOG2089 Metalloendopeptidase family - saccharolysin & thimet oligopeptidase O Posttranslational modification, protein turnover, chaperones ;}	{NA}	{NA}
transcript_HQ_HL_transcript24170/f6p0/1486	9.9519	1.29778	{crb:CARUB_v10005414mg; K09872 PIP aquaporin PIP - -}	{AHA90706.1; aquaporin [Pinus massoniana]}	{sp|Q39196|PIP14_ARATH; Probable aquaporin PIP1-4 OS=Arabidopsis thaliana GN=PIP1.4 PE=1 SV=1}	{At4g23400; KOG0223 Aquaporin (major intrinsic protein family) G Carbohydrate transport and metabolism ;}	{GO:0005215; NA GO:0030436; asexual sporulation; biological_process GO:0016020; membrane; cellular_component GO:0004190; aspartic-type endopeptidase activity; molecular_function GO:0006508; proteolysis; biological_process GO:0006810; transport; biological_process}	{PF03419:Sporulation factor SpoIIGA PF00230:Major intrinsic protein}
transcript_HQ_HL_transcript30095/f4p0/1164	1.0883	1.29678	{mus:103973620; - - - - -}	{ABK23352.1; unknown [Picea sitchensis]}	{sp|Q9S720|PPD3_ARATH; PsbP domain-containing protein 3, chloroplastic OS=Arabidopsis thaliana GN=PPD3 PE=1 SV=2}	{NA}	{GO:0015979; photosynthesis; biological_process GO:0009654; oxygen evolving complex; cellular_component GO:0019898; extrinsic to membrane; cellular_component GO:0009523; photosystem II; cellular_component GO:0005509; calcium ion binding; molecular_function}	{PF01789:PsbP}
transcript_HQ_HL_transcript25590/f9p0/1368	1.3721	1.29333	{mus:103969383; - - - - -}	{XP_009381165.1; PREDICTED: uncharacterized protein LOC103969383 [Musa acuminata subsp. malaccensis]}	{NA}	{NA}	{NA}	{NA}
transcript_HQ_HL_transcript4569/f2p0/2979	9.0969	1.28978	{atr:18445214; - - - - -}	{XP_006855417.1; PREDICTED: acyltransferase-like protein At1g54570, chloroplastic [Amborella trichopoda]}	{sp|Q9ZVN2|Y1457_ARATH; Acyltransferase-like protein At1g54570, chloroplastic OS=Arabidopsis thaliana GN=At1g54570 PE=2 SV=1}	{NA}	{GO:0009058; biosynthetic process; biological_process GO:0008152; NA GO:0016788; hydrolase activity, acting on ester bonds; molecular_function GO:0016747; transferase activity, transferring acyl groups other than amino-acyl groups; molecular_function GO:0016787; hydrolase activity; molecular_function}	{PF07859:alpha/beta hydrolase fold PF00975:Thioesterase domain PF03982:Diacylglycerol acyltransferase }
transcript_HQ_HL_transcript16194/f2p0/1918	3.0157	1.28933	{ini:109160259; - - - - -}	{XP_020113870.1; protein LOW PSII ACCUMULATION 1, chloroplastic isoform X1 [Ananas comosus]}	{sp|Q9SRY4|LPA1_ARATH; Protein LOW PSII ACCUMULATION 1, chloroplastic OS=Arabidopsis thaliana GN=LPA1 PE=1 SV=1}	{NA}	{GO:0005515; protein binding; molecular_function}	{PF00515:Tetratricopeptide repeat PF13374:Tetratricopeptide repeat}
transcript_HQ_HL_transcript24065/f5p0/1520	1.8027	1.28156	{cam:101508429; - - - - -}	{XP_013449504.1; root border cell-specific protein, putative [Medicago truncatula]}	{sp|Q9LU39|GLUBP_ARATH; Glutamyl-tRNA reductase-binding protein, chloroplastic OS=Arabidopsis thaliana GN=GLUTRBP PE=1 SV=1}	{NA}	{GO:0010181; FMN binding; molecular_function GO:0004733; pyridoxamine-phosphate oxidase activity; molecular_function GO:0055114; oxidation-reduction process; biological_process}	{PF01243:Pyridoxamine 5'-phosphate oxidase}
transcript_HQ_HL_transcript27432/f2p0/1296	1.8927	1.28111	{egu:105045326; - - - - -}	{ABK25991.1; unknown [Picea sitchensis]}	{sp|P23433|E13D_TOBAC; Glucan endo-1,3-beta-glucosidase OS=Nicotiana tabacum GN=SP41B PE=1 SV=1}	{NA}	{GO:0003677; DNA binding; molecular_function GO:0004553; hydrolase activity, hydrolyzing O-glycosyl compounds; molecular_function GO:0005975; carbohydrate metabolic process; biological_process}	{PF00332:Glycosyl hydrolases family 17 PF15077:Domain of unknown function (DUF4544)}
transcript_HQ_HL_transcript32348/f7p0/1024	3.1796	1.27844	{ppp:PHYPADRAFT_105905; - - - - -}	{ABK22774.1; unknown [Picea sitchensis]}	{sp|Q8LCA1|CUT1B_ARATH; Protein CURVATURE THYLAKOID 1B, chloroplastic OS=Arabidopsis thaliana GN=CURT1B PE=1 SV=2}	{NA}	{NA}	{NA}
transcript_HQ_HL_transcript24607/f2p0/1463	Inf	1.27789	{pop:POPTR_0001s45780g; K10355 ACTF actin, other eukaryote - -}	{AAN08622.1; actin [Phalaenopsis hybrid cultivar]}	{sp|P53492|ACT7_ARATH; Actin-7 OS=Arabidopsis thaliana GN=ACT7 PE=1 SV=1}	{At5g09810; KOG0676 Actin and related proteins Z Cytoskeleton ;}	{NA}	{NA}
transcript_HQ_HL_transcript21471/f2p0/1629	11.937	1.27733	{pvu:PHAVU_008G051700g; K19269 PGP, PGLP phosphoglycolate phosphatase [EC:3.1.3.18 3.1.3.48] 3.1.3.18,3.1.3.48 ko01200; Metabolism; Global and overview maps; Carbon metabolism | ko00630; Metabolism; Carbohydrate metabolism; Glyoxylate and dicarboxylate metabolism}	{ABK24589.1; unknown [Picea sitchensis]}	{sp|P0DKC4|PGP1B_ARATH; Phosphoglycolate phosphatase 1B, chloroplastic OS=Arabidopsis thaliana GN=PGLP1B PE=1 SV=1}	{At5g36790; KOG2882 p-Nitrophenyl phosphatase P Inorganic ion transport and metabolism ;}	{NA}	{NA}
transcript_HQ_HL_transcript26591/f2p0/1343	1.1165	1.27544	{vvi:100263826; K02884 RP-L19, MRPL19, rplS large subunit ribosomal protein L19 - ko03010; Genetic Information Processing; Translation; Ribosome}	{ABK23906.1; unknown [Picea sitchensis]}	{sp|Q8W463|RK191_ARATH; 50S ribosomal protein L19-1, chloroplastic OS=Arabidopsis thaliana GN=At4g17560 PE=2 SV=1}	{At5g47190; KOG1698 Mitochondrial/chloroplast ribosomal protein L19 J Translation, ribosomal structure and biogenesis ;}	{GO:0006412; translation; biological_process GO:0005622; intracellular; cellular_component GO:0003735; structural constituent of ribosome; molecular_function GO:0005840; ribosome; cellular_component}	{PF01245:Ribosomal protein L19}
transcript_HQ_HL_transcript11071/f2p0/2261	5.4477	1.27333	{mdm:103448741; - - - - -}	{JAT60413.1; Vacuolar calcium ion transporter [Anthurium amnicola]}	{NA}	{NA}	{GO:0016021; integral to membrane; cellular_component GO:0055085; transmembrane transport; biological_process GO:0007165; signal transduction; biological_process GO:0005509; calcium ion binding; molecular_function GO:0005578; proteinaceous extracellular matrix; cellular_component}	{PF13202:EF hand PF13405:EF-hand domain PF00036:EF hand PF10591:Secreted protein acidic and rich in cysteine Ca binding region PF13833:EF-hand domain pair PF13499:EF-hand domain pair PF01699:Sodium/calcium exchanger protein}
transcript_HQ_HL_transcript17816/f16p0/1770	1.2092	1.27156	{aip:107625777; K04040 chlG, bchG chlorophyll/bacteriochlorophyll a synthase [EC:2.5.1.62 2.5.1.133] 2.5.1.62,2.5.1.133 ko00860; Metabolism; Metabolism of cofactors and vitamins; Porphyrin and chlorophyll metabolism}	{ACN41022.1; unknown [Picea sitchensis]}	{sp|Q38833|CHLG_ARATH; Chlorophyll synthase, chloroplastic OS=Arabidopsis thaliana GN=CHLG PE=2 SV=1}	{NA}	{GO:0016765; transferase activity, transferring alkyl or aryl (other than methyl) groups; molecular_function GO:0016021; integral to membrane; cellular_component}	{PF01040:UbiA prenyltransferase family}
transcript_HQ_HL_transcript22685/f2p0/1566	2.0653	1.27133	{atr:18445421; - - - - -}	{ABK23867.1; unknown [Picea sitchensis]}	{sp|Q8LAP6|PAP12_ARATH; Probable plastid-lipid-associated protein 12, chloroplastic OS=Arabidopsis thaliana GN=PAP12 PE=2 SV=1}	{NA}	{NA}	{NA}
transcript_HQ_HL_transcript31040/f14p0/1085	1.3446	1.26578	{csl:COCSUDRAFT_13233; - - - - -}	{ABK26567.1; unknown [Picea sitchensis]}	{NA}	{NA}	{NA}	{NA}
transcript_HQ_HL_transcript19197/f2p0/1757	1.5832	1.26533	{egr:104432842; - - - - -}	{ABK24499.1; unknown [Picea sitchensis]}	{sp|Q9M1E7|TET3_ARATH; Tetraspanin-3 OS=Arabidopsis thaliana GN=TET3 PE=1 SV=1}	{NA}	{GO:0016021; integral to membrane; cellular_component GO:0006810; transport; biological_process GO:0006629; lipid metabolic process; biological_process}	{PF00335:Tetraspanin family PF00487:Fatty acid desaturase PF12679:ABC-2 family transporter protein}
transcript_HQ_HL_transcript29383/f3p0/1171	1.2694	1.26356	{cit:102616063; - - - - -}	{XP_006836373.1; PREDICTED: protease Do-like 5, chloroplastic [Amborella trichopoda]}	{sp|Q9SEL7|DEGP5_ARATH; Protease Do-like 5, chloroplastic OS=Arabidopsis thaliana GN=DEGP5 PE=1 SV=3}	{At4g18370; KOG1320 Serine protease O Posttranslational modification, protein turnover, chaperones ;}	{GO:0008236; serine-type peptidase activity; molecular_function GO:0008239; dipeptidyl-peptidase activity; molecular_function GO:0019087; transformation of host cell by virus; biological_process GO:0006508; proteolysis; biological_process GO:0070009; serine-type aminopeptidase activity; molecular_function GO:0004252; serine-type endopeptidase activity; molecular_function}	{PF02907:Hepatitis C virus NS3 protease PF00089:Trypsin PF10459:Peptidase S46}
transcript_HQ_HL_transcript13104/f2p0/2105	1.9989	1.26156	{rcu:8288319; K00975 glgC glucose-1-phosphate adenylyltransferase 2.7.7.27 ko00500; Metabolism; Carbohydrate metabolism; Starch and sucrose metabolism | ko00520; Metabolism; Carbohydrate metabolism; Amino sugar and nucleotide sugar metabolism | ko02026; Cellular Processes; Cellular community - prokaryotes; Biofilm formation - Escherichia coli}	{ABR17337.1; unknown [Picea sitchensis]}	{sp|P23509|GLGS_SOLTU; Glucose-1-phosphate adenylyltransferase small subunit, chloroplastic/amyloplastic OS=Solanum tuberosum PE=1 SV=2}	{At5g48300; KOG1322 GDP-mannose pyrophosphorylase/mannose-1-phosphate guanylyltransferase M Cell wall/membrane/envelope biogenesis ;}	{GO:0016779; nucleotidyltransferase activity; molecular_function GO:0009058; biosynthetic process; biological_process}	{PF00483:Nucleotidyl transferase}
transcript_HQ_HL_transcript25085/f3p0/1429	1.2711	1.25978	{smo:SELMODRAFT_102808; K10365 CAPZB capping protein (actin filament) muscle Z-line, beta - ko04144; Cellular Processes; Transport and catabolism; Endocytosis}	{OAE35622.1; hypothetical protein AXG93_1356s1260 [Marchantia polymorpha subsp. polymorpha]}	{sp|Q9M9G7|CAPZB_ARATH; Probable F-actin-capping protein subunit beta OS=Arabidopsis thaliana GN=At1g71790 PE=1 SV=1}	{At1g71790; KOG3174 F-actin capping protein, beta subunit Z Cytoskeleton ;}	{GO:0008290; F-actin capping protein complex; cellular_component GO:0051016; barbed-end actin filament capping; biological_process}	{PF01115:F-actin capping protein, beta subunit}
transcript_HQ_HL_transcript16516/f2p0/1892	12.261	1.25956	{jcu:105632501; K19861 BEBT, AMAT benzyl alcohol O-benzoyltransferase [EC:2.3.1.196 2.3.1.232] 2.3.1.196,2.3.1.232 -}	{ABR16595.1; unknown [Picea sitchensis]}	{sp|Q8GT20|BEBT_TOBAC; Benzyl alcohol O-benzoyltransferase OS=Nicotiana tabacum GN=HSR201 PE=1 SV=1}	{NA}	{GO:0016747; transferase activity, transferring acyl groups other than amino-acyl groups; molecular_function}	{PF02458:Transferase family}
transcript_HQ_HL_transcript15064/f9p0/1981	Inf	1.25811	{pmum:103319540; K21374 - - 2.4.1.324 -}	{ABR16235.1; unknown [Picea sitchensis]}	{sp|F8WKW1|UGT2_GARJA; 7-deoxyloganetin glucosyltransferase OS=Gardenia jasminoides GN=UGT85A24 PE=1 SV=1}	{At1g22400; KOG1192 UDP-glucuronosyl and UDP-glucosyl transferase GC Carbohydrate transport and metabolism ; Energy production and conversion ;}	{GO:0016758; transferase activity, transferring hexosyl groups; molecular_function GO:0008152; NA}	{PF00201:UDP-glucoronosyl and UDP-glucosyl transferase}
transcript_HQ_HL_transcript22099/f12p0/1590	2.6073	1.25811	{atr:18448204; - - - - -}	{ABK24664.1; unknown [Picea sitchensis]}	{sp|Q9SJI7|PLA20_ARATH; Phospholipase A1-IIdelta OS=Arabidopsis thaliana GN=At2g42690 PE=1 SV=1}	{At2g42690; KOG4569 Predicted lipase I Lipid transport and metabolism ;}	{GO:0006629; lipid metabolic process; biological_process GO:0016788; hydrolase activity, acting on ester bonds; molecular_function}	{PF01764:Lipase (class 3) PF07819:PGAP1-like protein}
transcript_HQ_HL_transcript6659/f11p0/2688	1.931	1.25589	{pda:103704835; - - - - -}	{XP_011628808.1; PREDICTED: uncharacterized aarF domain-containing protein kinase At4g31390, chloroplastic isoform X2 [Amborella trichopoda]}	{sp|Q8RWG1|Y4139_ARATH; Uncharacterized aarF domain-containing protein kinase At4g31390, chloroplastic OS=Arabidopsis thaliana GN=At4g31390 PE=2 SV=1}	{At4g31390; KOG1235 Predicted unusual protein kinase R General function prediction only ;}	{GO:0005524; ATP binding; molecular_function GO:0004672; protein kinase activity; molecular_function GO:0006468; protein phosphorylation; biological_process}	{PF00069:Protein kinase domain}
transcript_HQ_HL_transcript8034/f2p0/2521	1.8037	1.25533	{egu:105044823; - - - - -}	{ABR16388.1; unknown [Picea sitchensis]}	{sp|Q9SH26|PP102_ARATH; Pentatricopeptide repeat-containing protein At1g63400 OS=Arabidopsis thaliana GN=At1g63400 PE=2 SV=1}	{At1g30290; KOG4197 FOG: PPR repeat R General function prediction only ;}	{GO:0006886; intracellular protein transport; biological_process GO:0006417; regulation of translation; biological_process GO:0045182; NA GO:0016192; vesicle-mediated transport; biological_process}	{PF17049:ATPase expression protein 1 PF00637:Region in Clathrin and VPS}
transcript_HQ_HL_transcript23816/f9p0/1411	8.5474	1.25478	{smo:SELMODRAFT_437468; - - - - -}	{ADE76457.1; unknown [Picea sitchensis]}	{NA}	{NA}	{GO:0042157; lipoprotein metabolic process; biological_process GO:0008289; lipid binding; molecular_function GO:0005576; NA GO:0006869; lipid transport; biological_process}	{PF05461:Apolipoprotein L}
transcript_HQ_HL_transcript13569/f9p0/2060	3.7813	1.24967	{nnu:104594139; - - - - -}	{XP_011629181.1; PREDICTED: trigger factor-like protein TIG, Chloroplastic [Amborella trichopoda]}	{sp|Q8S9L5|TIG_ARATH; Trigger factor-like protein TIG, Chloroplastic OS=Arabidopsis thaliana GN=TIG PE=1 SV=1}	{NA}	{GO:0031411; gas vesicle; cellular_component GO:0006457; protein folding; biological_process GO:0015031; protein transport; biological_process GO:0031412; gas vesicle organization; biological_process}	{PF05698:Bacterial trigger factor protein (TF) C-terminus PF05465:Halobacterial gas vesicle protein C (GVPC) repeat PF05697:Bacterial trigger factor protein (TF)}
transcript_HQ_HL_transcript27244/f3p0/1313	1.7384	1.246	{atr:18443981; - - - - -}	{ABK26754.1; unknown [Picea sitchensis]}	{sp|Q8H0W0|LPA3_ARATH; Protein LOW PSII ACCUMULATION 3, chloroplastic OS=Arabidopsis thaliana GN=LPA3 PE=1 SV=1}	{NA}	{NA}	{NA}
transcript_HQ_HL_transcript26295/f5p0/1375	1.6513	1.24389	{aly:ARALYDRAFT_912832; K00384 trxB thioredoxin reductase (NADPH) 1.8.1.9 ko00240; Metabolism; Nucleotide metabolism; Pyrimidine metabolism | ko00450; Metabolism; Metabolism of other amino acids; Selenocompound metabolism}	{ABK24194.1; unknown [Picea sitchensis]}	{sp|Q39243|TRXB1_ARATH; Thioredoxin reductase 1 OS=Arabidopsis thaliana GN=NTR1 PE=1 SV=3}	{At4g35460; KOG0404 Thioredoxin reductase O Posttranslational modification, protein turnover, chaperones ;}	{GO:0019354; siroheme biosynthetic process; biological_process GO:0043115; precorrin-2 dehydrogenase activity; molecular_function GO:0016491; oxidoreductase activity; molecular_function GO:0071949; FAD binding; molecular_function GO:0055114; oxidation-reduction process; biological_process GO:0006779; porphyrin biosynthetic process; biological_process}	{PF01494:FAD binding domain PF07992:Pyridine nucleotide-disulphide oxidoreductase PF13241:Putative NAD(P)-binding PF00070:Pyridine nucleotide-disulphide oxidoreductase PF12831:FAD dependent oxidoreductase}
transcript_HQ_HL_transcript4464/f2p0/2999	1.2527	1.24144	{atr:18443256; - - - - -}	{ABR17838.1; unknown [Picea sitchensis]}	{sp|Q7Y211|PP285_ARATH; Pentatricopeptide repeat-containing protein At3g57430, chloroplastic OS=Arabidopsis thaliana GN=PCMP-H81 PE=2 SV=2}	{At3g57430; KOG4197 FOG: PPR repeat R General function prediction only ;}	{GO:0045182; NA GO:0006417; regulation of translation; biological_process GO:0008270; zinc ion binding; molecular_function}	{PF14432:DYW family of nucleic acid deaminases PF17049:ATPase expression protein 1}
transcript_HQ_HL_transcript19673/f8p0/1738	1.2425	1.24022	{vvi:100250401; K00605 gcvT, AMT aminomethyltransferase 2.1.2.10 ko01200; Metabolism; Global and overview maps; Carbon metabolism | ko00630; Metabolism; Carbohydrate metabolism; Glyoxylate and dicarboxylate metabolism | ko00260; Metabolism; Amino acid metabolism; Glycine, serine and threonine metabolism | ko00670; Metabolism; Metabolism of cofactors and vitamins; One carbon pool by folate}	{ADE75721.1; unknown [Picea sitchensis]}	{sp|P54260|GCST_SOLTU; Aminomethyltransferase, mitochondrial OS=Solanum tuberosum GN=GDCST PE=2 SV=1}	{At1g11860; KOG2770 Aminomethyl transferase E Amino acid transport and metabolism ;}	{NA}	{NA}
transcript_HQ_HL_transcript18081/f12p0/1810	1.0142	1.23667	{nnu:104605688; - - - - -}	{ACN39849.1; unknown [Picea sitchensis]}	{sp|Q9LEB3|RBP47_NICPL; Polyadenylate-binding protein RBP47 OS=Nicotiana plumbaginifolia GN=RBP47 PE=1 SV=1}	{At3g19130; KOG0118 FOG: RRM domain R General function prediction only ;}	{GO:0005672; transcription factor TFIIA complex; cellular_component GO:0006367; transcription initiation from RNA polymerase II promoter; biological_process GO:0003676; nucleic acid binding; molecular_function GO:0003723; RNA binding; molecular_function}	{PF03153:Transcription factor IIA, alpha/beta subunit PF16367:RNA recognition motif PF00076:RNA recognition motif. (a.k.a. RRM, RBD, or RNP domain) PF08777:RNA binding motif}
transcript_HQ_HL_transcript23687/f4p0/1525	1.3659	1.23533	{pxb:108865338; - - - - -}	{ADE76078.1; unknown [Picea sitchensis]}	{sp|Q9HI69|GLFT_THEAC; Glutamate formimidoyltransferase OS=Thermoplasma acidophilum (strain ATCC 25905 / DSM 1728 / JCM 9062 / NBRC 15155 / AMRC-C165) GN=Ta1476 PE=1 SV=1}	{NA}	{GO:0016740; transferase activity; molecular_function GO:0005542; folic acid binding; molecular_function GO:0008152; NA}	{PF07837:Formiminotransferase domain, N-terminal subdomain}
transcript_HQ_HL_transcript25738/f24p0/1334	2.0085	1.23444	{atr:18435368; - - - - -}	{ABK23290.1; unknown [Picea sitchensis]}	{sp|Q8S8Q6|TET8_ARATH; Tetraspanin-8 OS=Arabidopsis thaliana GN=TET8 PE=2 SV=1}	{NA}	{GO:0016021; integral to membrane; cellular_component GO:0006810; transport; biological_process GO:0006629; lipid metabolic process; biological_process GO:0005886; plasma membrane; cellular_component}	{PF06687:SUR7/PalI family PF00487:Fatty acid desaturase PF00335:Tetraspanin family PF12679:ABC-2 family transporter protein}
transcript_HQ_HL_transcript30345/f2p0/1129	1.4647	1.23067	{pper:PRUPE_ppa012015mg; - - - - -}	{ABR17564.1; unknown [Picea sitchensis]}	{sp|Q9FGD1|RKD3_ARATH; Protein RKD3 OS=Arabidopsis thaliana GN=RKD3 PE=3 SV=1}	{NA}	{NA}	{NA}
transcript_HQ_HL_transcript25917/f20p0/1377	1.1673	1.23022	{sot:102597808; - - - - -}	{ABK26403.1; unknown [Picea sitchensis]}	{sp|Q9SLN8|DBR_TOBAC; 2-alkenal reductase (NADP(+)-dependent) OS=Nicotiana tabacum GN=DBR PE=1 SV=1}	{At5g16990; KOG1196 Predicted NAD-dependent oxidoreductase R General function prediction only ;}	{GO:0055114; oxidation-reduction process; biological_process}	{PF00107:Zinc-binding dehydrogenase}
transcript_HQ_HL_transcript23373/f2p0/1534	1.0979	1.23011	{atr:18433455; - - - - -}	{XP_006366945.1; PREDICTED: bifunctional monothiol glutaredoxin-S16, chloroplastic [Solanum tuberosum]}	{sp|Q8H7F6|GRS16_ARATH; Bifunctional monothiol glutaredoxin-S16, chloroplastic OS=Arabidopsis thaliana GN=GRXS16 PE=1 SV=2}	{At2g38270; KOG0911 Glutaredoxin-related protein O Posttranslational modification, protein turnover, chaperones ;}	{GO:0009055; NA GO:0005515; protein binding; molecular_function GO:0015035; protein disulfide oxidoreductase activity; molecular_function GO:0045454; cell redox homeostasis; biological_process}	{PF13409:Glutathione S-transferase, N-terminal domain PF00462:Glutaredoxin PF13417:Glutathione S-transferase, N-terminal domain}
transcript_HQ_HL_transcript33810/f4p0/899	3.5675	1.22733	{NA}	{NA}	{NA}	{NA}	{NA}	{NA}
transcript_HQ_HL_transcript30748/f4p0/1120	1.0648	1.22456	{sind:105162696; - - - - -}	{XP_012084507.1; PREDICTED: psbP domain-containing protein 6, chloroplastic [Jatropha curcas]}	{sp|Q9LXX5|PPD6_ARATH; PsbP domain-containing protein 6, chloroplastic OS=Arabidopsis thaliana GN=PPD6 PE=1 SV=1}	{NA}	{GO:0015979; photosynthesis; biological_process GO:0009654; oxygen evolving complex; cellular_component GO:0019898; extrinsic to membrane; cellular_component GO:0009523; photosystem II; cellular_component GO:0005509; calcium ion binding; molecular_function}	{PF01789:PsbP}
transcript_HQ_HL_transcript23049/f4p0/1548	2.9339	1.22	{ppp:PHYPADRAFT_158917; - - - - -}	{ABR16086.1; unknown [Picea sitchensis]}	{sp|Q32LM2|SGTA_BOVIN; Small glutamine-rich tetratricopeptide repeat-containing protein alpha OS=Bos taurus GN=SGTA PE=2 SV=1}	{Hs4506921; KOG0553 TPR repeat-containing protein R General function prediction only ;}	{GO:0008318; protein prenyltransferase activity; molecular_function GO:0005515; protein binding; molecular_function GO:0018342; protein prenylation; biological_process}	{PF00515:Tetratricopeptide repeat PF13176:Tetratricopeptide repeat PF13181:Tetratricopeptide repeat PF13371:Tetratricopeptide repeat PF13414:TPR repeat PF13174:Tetratricopeptide repeat PF01239:Protein prenyltransferase alpha subunit repeat}
transcript_HQ_HL_transcript15695/f14p0/1947	1.8337	1.21722	{gra:105782676; K00927 PGK, pgk phosphoglycerate kinase 2.7.2.3 ko01200; Metabolism; Global and overview maps; Carbon metabolism | ko01230; Metabolism; Global and overview maps; Biosynthesis of amino acids | ko00010; Metabolism; Carbohydrate metabolism; Glycolysis / Gluconeogenesis | ko00710; Metabolism; Energy metabolism; Carbon fixation in photosynthetic organisms}	{AIZ74346.1; phosphoglycerate kinase 1 [Pinus massoniana]}	{sp|Q9LD57|PGKH1_ARATH; Phosphoglycerate kinase 1, chloroplastic OS=Arabidopsis thaliana GN=PGK1 PE=1 SV=1}	{At3g12780; KOG1367 3-phosphoglycerate kinase G Carbohydrate transport and metabolism ;}	{GO:0006096; glycolysis; biological_process GO:0004618; phosphoglycerate kinase activity; molecular_function}	{PF00162:Phosphoglycerate kinase}
transcript_HQ_HL_transcript33105/f4p0/980	1.0945	1.21689	{egu:105042443; K02968 RP-S20, rpsT small subunit ribosomal protein S20 - ko03010; Genetic Information Processing; Translation; Ribosome}	{ABK24542.1; unknown [Picea sitchensis]}	{sp|Q9ASV6|RR20_ARATH; 30S ribosomal protein S20, chloroplastic OS=Arabidopsis thaliana GN=RPS20 PE=2 SV=1}	{NA}	{GO:0009401; phosphoenolpyruvate-dependent sugar phosphotransferase system; biological_process GO:0005840; ribosome; cellular_component GO:0005622; intracellular; cellular_component GO:0006412; translation; biological_process GO:0003723; RNA binding; molecular_function GO:0005737; cytoplasm; cellular_component GO:0003735; structural constituent of ribosome; molecular_function GO:0008982; protein-…	{PF03830:PTS system sorbose subfamily IIB component PF01649:Ribosomal protein S20}
transcript_HQ_HL_transcript8854/f13p0/2384	9.4669	1.21667	{pda:103701945; - - - - -}	{ABR17985.1; unknown [Picea sitchensis]}	{sp|Q9LV37|MPK9_ARATH; Mitogen-activated protein kinase 9 OS=Arabidopsis thaliana GN=MPK9 PE=2 SV=2}	{At3g18040; KOG0660 Mitogen-activated protein kinase T Signal transduction mechanisms ;}	{GO:0016020; membrane; cellular_component GO:0004672; protein kinase activity; molecular_function GO:0006468; protein phosphorylation; biological_process GO:0016773; phosphotransferase activity, alcohol group as acceptor; molecular_function GO:0005524; ATP binding; molecular_function}	{PF00069:Protein kinase domain PF06293:Lipopolysaccharide kinase (Kdo/WaaP) family PF07714:Protein tyrosine kinase}
transcript_HQ_HL_transcript26391/f2p0/1362	10.352	1.21511	{nnu:104607111; - - - - -}	{ABK27010.1; unknown [Picea sitchensis]}	{sp|Q2S2F5|KYNB_SALRD; Kynurenine formamidase OS=Salinibacter ruber (strain DSM 13855 / M31) GN=kynB PE=3 SV=1}	{NA}	{GO:0004061; arylformamidase activity; molecular_function GO:0019441; tryptophan catabolic process to kynurenine; biological_process}	{PF04199:Putative cyclase}
transcript_HQ_HL_transcript25679/f3p0/1422	1.3506	1.215	{cit:102628527; - - - - -}	{ABK25898.1; unknown [Picea sitchensis]}	{sp|Q9SZE1|3HID1_ARATH; Probable 3-hydroxyisobutyrate dehydrogenase-like 1, mitochondrial OS=Arabidopsis thaliana GN=At4g29120 PE=1 SV=1}	{At4g29120; KOG0409 Predicted dehydrogenase R General function prediction only ;}	{GO:0016491; oxidoreductase activity; molecular_function GO:0055114; oxidation-reduction process; biological_process GO:0006631; fatty acid metabolic process; biological_process GO:0004616; phosphogluconate dehydrogenase (decarboxylating) activity; molecular_function GO:0051287; NAD binding; molecular_function GO:0008677; 2-dehydropantoate 2-reductase activity; molecular_function GO:0003857; 3-hy…	{PF14833:NAD-binding of NADP-dependent 3-hydroxyisobutyrate dehydrogenase PF02737:3-hydroxyacyl-CoA dehydrogenase, NAD binding domain PF03446:NAD binding domain of 6-phosphogluconate dehydrogenase PF03435:Saccharopine dehydrogenase NADP binding domain PF02558:Ketopantoate reductase PanE/ApbA PF02826:D-isomer specific 2-hydroxyacid dehydrogenase, NAD binding domain}
transcript_HQ_HL_transcript29032/f13p0/1190	1.1147	1.21467	{brp:103846305; - - - - -}	{ABK24628.1; unknown [Picea sitchensis]}	{sp|Q8LE52|DHAR3_ARATH; Glutathione S-transferase DHAR3, chloroplastic OS=Arabidopsis thaliana GN=DHAR3 PE=1 SV=1}	{At5g16710_1; KOG1422 Intracellular Cl- channel CLIC, contains GST domain P Inorganic ion transport and metabolism ;}	{GO:0009055; NA GO:0005515; protein binding; molecular_function GO:0015035; protein disulfide oxidoreductase activity; molecular_function GO:0045454; cell redox homeostasis; biological_process}	{PF00462:Glutaredoxin PF13417:Glutathione S-transferase, N-terminal domain PF13409:Glutathione S-transferase, N-terminal domain PF02798:Glutathione S-transferase, N-terminal domain}
transcript_HQ_HL_transcript24297/f22p0/1385	1.1606	1.21289	{sita:101780207; - - - - -}	{ABK24573.1; unknown [Picea sitchensis]}	{sp|P19683|ROC4_NICSY; 31 kDa ribonucleoprotein, chloroplastic OS=Nicotiana sylvestris PE=1 SV=1}	{At4g24770; KOG0118 FOG: RRM domain R General function prediction only ;}	{GO:0003676; nucleic acid binding; molecular_function}	{PF00076:RNA recognition motif. (a.k.a. RRM, RBD, or RNP domain) PF16367:RNA recognition motif}
transcript_HQ_HL_transcript2459/f2p0/3374	1.2982	1.20989	{gmx:100815928; - - - - -}	{XP_002273221.1; PREDICTED: U-box domain-containing protein 43 [Vitis vinifera]}	{sp|Q9LM76|PUB44_ARATH; U-box domain-containing protein 44 OS=Arabidopsis thaliana GN=PUB44 PE=1 SV=1}	{At1g20780; KOG0167 FOG: Armadillo/beta-catenin-like repeats S Function unknown ;}	{GO:0005515; protein binding; molecular_function GO:0000221; vacuolar proton-transporting V-type ATPase, V1 domain; cellular_component GO:0016197; endosome transport; biological_process GO:0008270; zinc ion binding; molecular_function GO:0030119; AP-type membrane coat adaptor complex; cellular_component GO:0015991; ATP hydrolysis coupled proton transport; biological_process GO:0016567; protein ub…	{PF00514:Armadillo/beta-catenin-like repeat PF15001:AP-5 complex subunit sigma-1 PF11789:Zinc-finger of the MIZ type in Nse subunit PF04564:U-box domain PF11698:V-ATPase subunit H PF02985:HEAT repeat}
transcript_HQ_HL_transcript25142/f9p0/1442	1.1707	1.20822	{rcu:8265727; - - - - -}	{ADE77701.1; unknown [Picea sitchensis]}	{sp|Q08935|ROC1_NICSY; 29 kDa ribonucleoprotein A, chloroplastic OS=Nicotiana sylvestris PE=2 SV=1}	{At1g60000; KOG0118 FOG: RRM domain R General function prediction only ;}	{GO:0042834; peptidoglycan binding; molecular_function GO:0003676; nucleic acid binding; molecular_function}	{PF05036:Sporulation related domain PF16367:RNA recognition motif PF00076:RNA recognition motif. (a.k.a. RRM, RBD, or RNP domain)}
transcript_HQ_HL_transcript33062/f21p0/884	4.8926	1.20767	{vvi:100241651; - - - - -}	{ABR17405.1; unknown [Picea sitchensis]}	{NA}	{NA}	{GO:0045893; positive regulation of transcription, DNA-dependent; biological_process GO:0005634; nucleus; cellular_component GO:0003677; DNA binding; molecular_function GO:0008270; zinc ion binding; molecular_function}	{PF05349:GATA-type transcription activator, N-terminal }
transcript_HQ_HL_transcript33895/f2p0/898	1.4237	1.20622	{mus:103993984; - - - - -}	{ABK25760.1; unknown [Picea sitchensis]}	{sp|Q55720|YC49L_SYNY3; Ycf49-like protein OS=Synechocystis sp. (strain PCC 6803 / Kazusa) GN=sll0608 PE=3 SV=1}	{NA}	{GO:0032218; riboflavin transport; biological_process GO:0032217; riboflavin transporter activity; molecular_function GO:0005887; integral to plasma membrane; cellular_component}	{PF06237:Protein of unknown function (DUF1011)}
transcript_HQ_HL_transcript3830/f8p0/3082	3.3815	1.205	{nnu:104611974; K15718 LOX1_5 linoleate 9S-lipoxygenase 1.13.11.58 ko00591; Metabolism; Lipid metabolism; Linoleic acid metabolism}	{ABR16535.1; unknown [Picea sitchensis]}	{sp|P38415|LOXA_SOLLC; Linoleate 9S-lipoxygenase A OS=Solanum lycopersicum GN=LOX1.1 PE=2 SV=1}	{NA}	{GO:0046872; metal ion binding; molecular_function GO:0055114; oxidation-reduction process; biological_process GO:0016702; oxidoreductase activity, acting on single donors with incorporation of molecular oxygen, incorporation of two atoms of oxygen; molecular_function GO:0005515; protein binding; molecular_function}	{PF00305:Lipoxygenase PF01477:PLAT/LH2 domain}
transcript_HQ_HL_transcript30637/f11p0/1099	1.9507	1.20378	{smo:SELMODRAFT_271528; - - - - -}	{XP_001781134.1; predicted protein [Physcomitrella patens]}	{sp|Q9ZWQ8|PAP_CITUN; Plastid-lipid-associated protein, chloroplastic OS=Citrus unshiu GN=PAP PE=2 SV=1}	{NA}	{NA}	{NA}
transcript_HQ_HL_transcript21426/f2p0/1632	1.1184	1.20256	{nta:107774341; - - - - -}	{ABK24751.1; unknown [Picea sitchensis]}	{sp|Q9LXV3|DIT1_ARATH; Dicarboxylate transporter 1, chloroplastic OS=Arabidopsis thaliana GN=DIT1 PE=1 SV=1}	{NA}	{GO:0006814; sodium ion transport; biological_process GO:0005215; NA GO:0016020; membrane; cellular_component GO:0016021; integral to membrane; cellular_component GO:0055085; transmembrane transport; biological_process}	{PF00939:Sodium:sulfate symporter transmembrane region PF03600:Citrate transporter}
transcript_HQ_HL_transcript30251/f10p0/1141	1.2134	1.20044	{pxb:103947559; - - - - -}	{AGT98545.1; glutathione peroxidase 4 [Pinus tabuliformis]}	{sp|Q9LEF0|GPX4_MESCR; Probable phospholipid hydroperoxide glutathione peroxidase OS=Mesembryanthemum crystallinum GN=GPXMC1 PE=2 SV=1}	{At4g11600; KOG1651 Glutathione peroxidase O Posttranslational modification, protein turnover, chaperones ;}	{GO:0006979; response to oxidative stress; biological_process GO:0016491; oxidoreductase activity; molecular_function GO:0055114; oxidation-reduction process; biological_process GO:0004602; glutathione peroxidase activity; molecular_function GO:0016209; NA}	{PF00578:AhpC/TSA family PF08534:Redoxin PF00255:Glutathione peroxidase}
transcript_HQ_HL_transcript22659/f14p0/1472	-5.1338	0.129556	{NA}	{NA}	{NA}	{NA}	{NA}	{NA}
transcript_HQ_HL_transcript2109/f4p0/3342	-4.2817	0.140111	{pda:103705481; K01256 pepN aminopeptidase N 3.4.11.2 ko00480; Metabolism; Metabolism of other amino acids; Glutathione metabolism}	{ABR18089.1; unknown [Picea sitchensis]}	{sp|Q8H0S9|PSA_ARATH; Puromycin-sensitive aminopeptidase OS=Arabidopsis thaliana GN=MPA1 PE=2 SV=1}	{At1g63770; KOG1046 Puromycin-sensitive aminopeptidase and related aminopeptidases EO Amino acid transport and metabolism ; Posttranslational modification, protein turnover, chaperones ;}	{GO:0008270; zinc ion binding; molecular_function GO:0008237; metallopeptidase activity; molecular_function}	{PF01433:Peptidase family M1}
transcript_HQ_HL_transcript32429/f4p0/977	-3.7667	0.212444	{pda:103714703; K01183 E3.2.1.14 chitinase 3.2.1.14 ko00520; Metabolism; Carbohydrate metabolism; Amino sugar and nucleotide sugar metabolism}	{ABK22545.1; unknown [Picea sitchensis]}	{sp|Q6K8R2|CHI6_ORYSJ; Chitinase 6 OS=Oryza sativa subsp. japonica GN=Cht6 PE=2 SV=1}	{At3g54420; KOG4742 Predicted chitinase R General function prediction only ;}	{GO:0016998; cell wall macromolecule catabolic process; biological_process GO:0004568; chitinase activity; molecular_function GO:0006032; chitin catabolic process; biological_process}	{PF00182:Chitinase class I}
transcript_HQ_HL_transcript26604/f3p0/1348	-2.5346	0.279444	{sind:105159105; - - - - -}	{ABK23563.1; unknown [Picea sitchensis]}	{sp|J9U5U9|DAD2_PETHY; Probable strigolactone esterase DAD2 OS=Petunia hybrida GN=DAD2 PE=1 SV=1}	{NA}	{NA}	{NA}
transcript_HQ_HL_transcript30750/f2p0/1109	-6.4886	0.284667	{egu:105043366; K00799 GST, gst glutathione S-transferase 2.5.1.18 ko00480; Metabolism; Metabolism of other amino acids; Glutathione metabolism | ko00980; Metabolism; Xenobiotics biodegradation and metabolism; Metabolism of xenobiotics by cytochrome P450 | ko00982; Metabolism; Xenobiotics biodegradation and metabolism; Drug metabolism - cytochrome P450 | ko05204; Human Diseases; Cancers: Overview…	{AGC13133.1; tau class glutathione S-transferase [Pinus tabuliformis]}	{sp|Q9FUS8|GSTUH_ARATH; Glutathione S-transferase U17 OS=Arabidopsis thaliana GN=GSTU17 PE=2 SV=1}	{At1g10360; KOG0406 Glutathione S-transferase O Posttranslational modification, protein turnover, chaperones ;}	{GO:0005515; protein binding; molecular_function}	{PF02798:Glutathione S-transferase, N-terminal domain PF13409:Glutathione S-transferase, N-terminal domain PF13417:Glutathione S-transferase, N-terminal domain}
transcript_HQ_HL_transcript13360/f2p0/2080	-12.323	0.293444	{smo:SELMODRAFT_442818; K00927 PGK, pgk phosphoglycerate kinase 2.7.2.3 ko01200; Metabolism; Global and overview maps; Carbon metabolism | ko01230; Metabolism; Global and overview maps; Biosynthesis of amino acids | ko00010; Metabolism; Carbohydrate metabolism; Glycolysis / Gluconeogenesis | ko00710; Metabolism; Energy metabolism; Carbon fixation in photosynthetic organisms}	{ABR16612.1; unknown [Picea sitchensis]}	{sp|Q10Z46|PGK_TRIEI; Phosphoglycerate kinase OS=Trichodesmium erythraeum (strain IMS101) GN=pgk PE=3 SV=1}	{At1g79550; KOG1367 3-phosphoglycerate kinase G Carbohydrate transport and metabolism ;}	{GO:0006096; glycolysis; biological_process GO:0004618; phosphoglycerate kinase activity; molecular_function}	{PF00162:Phosphoglycerate kinase}
transcript_HQ_HL_transcript19871/f2p0/1715	-5.8188	0.293444	{atr:18441950; K20667 CYP716A beta-amyrin 28-monooxygenase 1.14.13.201 -}	{Q50EK0.1; RecName: Full=Cytochrome P450 716B2; AltName: Full=Cytochrome P450 CYPA2 [Picea sitchensis]}	{sp|Q50EK0|C16B2_PICSI; Cytochrome P450 716B2 OS=Picea sitchensis GN=CYP716B2 PE=2 SV=1}	{At5g36110; KOG0157 Cytochrome P450 CYP4/CYP19/CYP26 subfamilies QI Secondary metabolites biosynthesis, transport and catabolism ; Lipid transport and metabolism ;}	{GO:0055114; oxidation-reduction process; biological_process GO:0005506; iron ion binding; molecular_function GO:0016705; oxidoreductase activity, acting on paired donors, with incorporation or reduction of molecular oxygen; molecular_function GO:0020037; heme binding; molecular_function}	{PF00067:Cytochrome P450}
transcript_HQ_HL_transcript29191/f2p0/1196	-2.7471	0.352667	{egu:105045880; - - - - -}	{ACN40591.1; unknown [Picea sitchensis]}	{sp|Q9S9N9|CCR1_ARATH; Cinnamoyl-CoA reductase 1 OS=Arabidopsis thaliana GN=CCR1 PE=1 SV=1}	{At5g58490; KOG1502 Flavonol reductase/cinnamoyl-CoA reductase V Defense mechanisms ;}	{GO:0003854; 3-beta-hydroxy-delta5-steroid dehydrogenase activity; molecular_function GO:0055114; oxidation-reduction process; biological_process GO:0016616; oxidoreductase activity, acting on the CH-OH group of donors, NAD or NADP as acceptor; molecular_function GO:0006694; steroid biosynthetic process; biological_process GO:0050662; coenzyme binding; molecular_function GO:0003824; NA}	{PF01073:3-beta hydroxysteroid dehydrogenase/isomerase family PF01370:NAD dependent epimerase/dehydratase family}
transcript_HQ_HL_transcript5994/f2p0/2774	-7.8732	0.359889	{pmum:103342521; K03934 NDUFS1 NADH dehydrogenase (ubiquinone) Fe-S protein 1 [EC:1.6.5.3 1.6.99.3] 1.6.5.3,1.6.99.3 ko00190; Metabolism; Energy metabolism; Oxidative phosphorylation | ko05010; Human Diseases; Neurodegenerative diseases; Alzheimer's disease | ko05012; Human Diseases; Neurodegenerative diseases; Parkinson's disease | ko05016; Human Diseases; Neurodegenerative diseases; Huntington'…	{ABR16908.1; unknown [Picea sitchensis]}	{sp|Q43644|NDUS1_SOLTU; NADH dehydrogenase [ubiquinone] iron-sulfur protein 1, mitochondrial OS=Solanum tuberosum PE=2 SV=1}	{At5g37510; KOG2282 NADH-ubiquinone oxidoreductase, NDUFS1/75 kDa subunit C Energy production and conversion ;}	{GO:0009055; NA GO:0055114; oxidation-reduction process; biological_process GO:0051536; iron-sulfur cluster binding; molecular_function GO:0016491; oxidoreductase activity; molecular_function}	{PF10588:NADH-ubiquinone oxidoreductase-G iron-sulfur binding region PF00384:Molybdopterin oxidoreductase PF00111:2Fe-2S iron-sulfur cluster binding domain}
transcript_HQ_HL_transcript20131/f4p0/1698	-11.421	0.366222	{gmx:100783318; K18857 ADH1 alcohol dehydrogenase class-P 1.1.1.1 ko00010; Metabolism; Carbohydrate metabolism; Glycolysis / Gluconeogenesis | ko00071; Metabolism; Lipid metabolism; Fatty acid degradation | ko00592; Metabolism; Lipid metabolism; alpha-Linolenic acid metabolism | ko00350; Metabolism; Amino acid metabolism; Tyrosine metabolism}	{ABK25078.1; unknown [Picea sitchensis]}	{sp|P17648|ADH_FRAAN; Alcohol dehydrogenase OS=Fragaria ananassa GN=ADH PE=3 SV=2}	{At1g77120; KOG0022 Alcohol dehydrogenase, class III Q Secondary metabolites biosynthesis, transport and catabolism ;}	{GO:0006813; potassium ion transport; biological_process GO:0055114; oxidation-reduction process; biological_process GO:0051287; NAD binding; molecular_function}	{PF00107:Zinc-binding dehydrogenase PF02826:D-isomer specific 2-hydroxyacid dehydrogenase, NAD binding domain PF02254:TrkA-N domain PF08240:Alcohol dehydrogenase GroES-like domain}
transcript_HQ_HL_transcript24028/f2p0/1489	-1.9809	0.368333	{bvg:104889699; - - - - -}	{ABK22508.1; unknown [Picea sitchensis]}	{sp|Q7XT99|AKR2_ORYSJ; Probable aldo-keto reductase 2 OS=Oryza sativa subsp. japonica GN=Os04g0338000 PE=2 SV=2}	{At1g60690; KOG1575 Voltage-gated shaker-like K+ channel, subunit beta/KCNAB C Energy production and conversion ;}	{NA}	{NA}
transcript_HQ_HL_transcript27034/f2p0/1330	-2.826	0.369222	{nnu:104594191; K10047 VTC4 inositol-phosphate phosphatase / L-galactose 1-phosphate phosphatase [EC:3.1.3.25 3.1.3.93] 3.1.3.25,3.1.3.93 ko00053; Metabolism; Carbohydrate metabolism; Ascorbate and aldarate metabolism | ko00562; Metabolism; Carbohydrate metabolism; Inositol phosphate metabolism | ko04070; Environmental Information Processing; Signal transduction; Phosphatidylinositol signaling sy…	{ABK21074.1; unknown [Picea sitchensis]}	{sp|Q9M8S8|VTC4_ARATH; Inositol-phosphate phosphatase OS=Arabidopsis thaliana GN=VTC4 PE=1 SV=1}	{At3g02870; KOG2951 Inositol monophosphatase G Carbohydrate transport and metabolism ;}	{GO:0046854; phosphatidylinositol phosphorylation; biological_process}	{PF00459:Inositol monophosphatase family}
transcript_HQ_HL_transcript33943/f17p0/890	-3.3089	0.372	{cic:CICLE_v10006674mg; - - - - -}	{ADJ53040.1; pathogenesis-related protein 10 [Pinus pinaster]}	{sp|Q05736|PR1_ASPOF; Pathogenesis-related protein 1 OS=Asparagus officinalis GN=PR1 PE=2 SV=1}	{NA}	{GO:0009607; response to biotic stimulus; biological_process GO:0006952; defense response; biological_process}	{PF00407:Pathogenesis-related protein Bet v I family}
transcript_HQ_HL_transcript31051/f9p0/1104	-11.336	0.380333	{pxb:103947559; - - - - -}	{AGT98545.1; glutathione peroxidase 4 [Pinus tabuliformis]}	{sp|Q9LEF0|GPX4_MESCR; Probable phospholipid hydroperoxide glutathione peroxidase OS=Mesembryanthemum crystallinum GN=GPXMC1 PE=2 SV=1}	{At4g11600; KOG1651 Glutathione peroxidase O Posttranslational modification, protein turnover, chaperones ;}	{GO:0055114; oxidation-reduction process; biological_process GO:0016491; oxidoreductase activity; molecular_function GO:0006979; response to oxidative stress; biological_process GO:0016209; NA GO:0004602; glutathione peroxidase activity; molecular_function}	{PF00255:Glutathione peroxidase PF08534:Redoxin PF00578:AhpC/TSA family}
transcript_HQ_HL_transcript29325/f4p0/1186	-2.4896	0.403889	{nnu:104595380; - - - - -}	{AAD04946.2; PrMC3 [Pinus radiata]}	{sp|Q9LFR7|CXE17_ARATH; Probable carboxylesterase 17 OS=Arabidopsis thaliana GN=CXE17 PE=2 SV=1}	{At5g16080; KOG1515 Arylacetamide deacetylase V Defense mechanisms ;}	{GO:0008152; NA GO:0016787; hydrolase activity; molecular_function}	{PF07859:alpha/beta hydrolase fold}
transcript_HQ_HL_transcript28986/f2p0/1209	-3.6117	0.406111	{gra:105804253; - - - - -}	{ABK27140.1; unknown [Picea sitchensis]}	{sp|Q9LV60|CRR55_ARATH; Cysteine-rich repeat secretory protein 55 OS=Arabidopsis thaliana GN=CRRSP55 PE=2 SV=1}	{NA}	{NA}	{NA}
transcript_HQ_HL_transcript33165/f4p0/944	-3.2359	0.409	{atr:18443038; - - - - -}	{AHH02776.1; thaumatin-like protein [Pinus sylvestris]}	{sp|P81295|PRR3_JUNAS; Pathogenesis-related protein OS=Juniperus ashei PE=1 SV=1}	{NA}	{NA}	{NA}
transcript_HQ_HL_transcript4584/f2p0/2967	-8.9817	0.412556	{nnu:104595282; - - - - -}	{XP_010910610.1; PREDICTED: ABC transporter G family member 36 [Elaeis guineensis]}	{sp|O24367|TUR2_SPIPO; Pleiotropic drug resistance protein TUR2 OS=Spirodela polyrhiza GN=TUR2 PE=1 SV=1}	{At2g26910; KOG0065 Pleiotropic drug resistance proteins (PDR1-15), ABC superfamily Q Secondary metabolites biosynthesis, transport and catabolism ;}	{GO:0016020; membrane; cellular_component GO:0005524; ATP binding; molecular_function GO:0016887; ATPase activity; molecular_function GO:0003924; GTPase activity; molecular_function GO:0005525; GTP binding; molecular_function}	{PF01061:ABC-2 type transporter PF13304:AAA domain, putative AbiEii toxin, Type IV TA system PF00005:ABC transporter PF03193:Protein of unknown function, DUF258}
transcript_HQ_HL_transcript37048/f79p0/612	-5.6566	0.414222	{smo:SELMODRAFT_115352; - - - - -}	{AAL05054.1; antimicrobial peptide 3 [Pinus sylvestris]}	{sp|P83880|AMP1_PINMO; Antimicrobial peptide 1 OS=Pinus monticola PE=1 SV=2}	{NA}	{GO:0045926; negative regulation of growth; biological_process GO:0006952; defense response; biological_process}	{PF09117:MiAMP1}
transcript_HQ_HL_transcript25540/f2p0/1407	-3.2259	0.414556	{mtr:MTR_8g024120; - - - - -}	{ADE77790.1; unknown [Picea sitchensis]}	{sp|Q9ZSA8|DLO1_ARATH; Protein DMR6-LIKE OXYGENASE 1 OS=Arabidopsis thaliana GN=DLO1 PE=1 SV=1}	{At4g10500; KOG0143 Iron/ascorbate family oxidoreductases QR Secondary metabolites biosynthesis, transport and catabolism ; General function prediction only ;}	{GO:0055114; oxidation-reduction process; biological_process GO:0016491; oxidoreductase activity; molecular_function}	{PF03171:2OG-Fe(II) oxygenase superfamily}
transcript_HQ_HL_transcript29716/f7p0/1037	-5.6745	0.415778	{NA}	{ADM78740.1; hypothetical protein, partial [Picea sitchensis]}	{sp|E0SAK8|RHSA_DICD3; Probable deoxyribonuclease RhsA OS=Dickeya dadantii (strain 3937) GN=rhsA PE=1 SV=1}	{NA}	{NA}	{NA}
transcript_HQ_HL_transcript17428/f2p0/1846	-4.5987	0.417889	{atr:18448713; - - - - -}	{ABR16264.1; unknown [Picea sitchensis]}	{sp|P0C7P7|U74E1_ARATH; UDP-glycosyltransferase 74E1 OS=Arabidopsis thaliana GN=UGT74E1 PE=3 SV=1}	{At1g05680; KOG1192 UDP-glucuronosyl and UDP-glucosyl transferase GC Carbohydrate transport and metabolism ; Energy production and conversion ;}	{GO:0016758; transferase activity, transferring hexosyl groups; molecular_function GO:0008152; NA}	{PF04101:Glycosyltransferase family 28 C-terminal domain PF00201:UDP-glucoronosyl and UDP-glucosyl transferase}
transcript_HQ_HL_transcript28147/f2p0/1252	-4.1696	0.421444	{egu:105048473; K13082 DFR bifunctional dihydroflavonol 4-reductase/flavanone 4-reductase [EC:1.1.1.219 1.1.1.234] 1.1.1.219,1.1.1.234 ko00941; Metabolism; Biosynthesis of other secondary metabolites; Flavonoid biosynthesis}	{ABK26647.1; unknown [Picea sitchensis]}	{sp|P51110|DFRA_VITVI; Dihydroflavonol 4-reductase OS=Vitis vinifera GN=DFR PE=1 SV=1}	{At5g42800; KOG1502 Flavonol reductase/cinnamoyl-CoA reductase V Defense mechanisms ;}	{GO:0016616; oxidoreductase activity, acting on the CH-OH group of donors, NAD or NADP as acceptor; molecular_function GO:0055114; oxidation-reduction process; biological_process GO:0003854; 3-beta-hydroxy-delta5-steroid dehydrogenase activity; molecular_function GO:0003824; NA GO:0050662; coenzyme binding; molecular_function GO:0006694; steroid biosynthetic process; biological_process}	{PF01370:NAD dependent epimerase/dehydratase family PF01073:3-beta hydroxysteroid dehydrogenase/isomerase family}
transcript_HQ_HL_transcript22082/f4p0/1606	-1.9668	0.427556	{atr:18442151; K03152 thiJ 4-methyl-5(b-hydroxyethyl)-thiazole monophosphate biosynthesis - -}	{ABK26894.1; unknown [Picea sitchensis]}	{sp|Q9MAH3|DJ1B_ARATH; Protein DJ-1 homolog B OS=Arabidopsis thaliana GN=DJ1B PE=1 SV=1}	{At1g53280; KOG2764 Putative transcriptional regulator DJ-1 RV General function prediction only ; Defense mechanisms ;}	{GO:0003824; NA GO:0009236; cobalamin biosynthetic process; biological_process}	{PF07685:CobB/CobQ-like glutamine amidotransferase domain}
transcript_HQ_HL_transcript26656/f7p0/1346	-4.3003	0.429111	{nnu:104599953; K00430 E1.11.1.7 peroxidase 1.11.1.7 ko00940; Metabolism; Biosynthesis of other secondary metabolites; Phenylpropanoid biosynthesis}	{ABK24192.1; unknown [Picea sitchensis]}	{sp|Q96520|PER12_ARATH; Peroxidase 12 OS=Arabidopsis thaliana GN=PER12 PE=1 SV=1}	{NA}	{GO:0006979; response to oxidative stress; biological_process GO:0055114; oxidation-reduction process; biological_process GO:0004601; peroxidase activity; molecular_function GO:0020037; heme binding; molecular_function}	{PF00141:Peroxidase}
transcript_HQ_HL_transcript28104/f2p0/1233	-1.9018	0.429889	{NA}	{ABK21117.1; unknown [Picea sitchensis]}	{NA}	{NA}	{NA}	{NA}
transcript_HQ_HL_transcript18322/f3p0/1828	#NAME?	0.436444	{nnu:104592538; K00864 glpK, GK glycerol kinase 2.7.1.30 ko00561; Metabolism; Lipid metabolism; Glycerolipid metabolism | ko03320; Organismal Systems; Endocrine system; PPAR signaling pathway | ko04626; Organismal Systems; Environmental adaptation; Plant-pathogen interaction}	{ABK24550.1; unknown [Picea sitchensis]}	{sp|Q9M8L4|GLPK_ARATH; Glycerol kinase OS=Arabidopsis thaliana GN=GLPK PE=1 SV=1}	{At1g80460; KOG2517 Ribulose kinase and related carbohydrate kinases G Carbohydrate transport and metabolism ;}	{GO:0016773; phosphotransferase activity, alcohol group as acceptor; molecular_function GO:0005975; carbohydrate metabolic process; biological_process}	{PF00370:FGGY family of carbohydrate kinases, N-terminal domain PF02782:FGGY family of carbohydrate kinases, C-terminal domain}
transcript_HQ_HL_transcript28167/f3p0/1254	-5.093	0.440556	{NA}	{NA}	{NA}	{NA}	{NA}	{NA}
transcript_HQ_HL_transcript28985/f3p0/1213	-7.0218	0.456556	{atr:18446300; K00588 E2.1.1.104 caffeoyl-CoA O-methyltransferase 2.1.1.104 ko00360; Metabolism; Amino acid metabolism; Phenylalanine metabolism | ko00940; Metabolism; Biosynthesis of other secondary metabolites; Phenylpropanoid biosynthesis | ko00945; Metabolism; Biosynthesis of other secondary metabolites; Stilbenoid, diarylheptanoid and gingerol biosynthesis | ko00941; Metabolism; Biosynthesis…	{ADE77434.1; unknown [Picea sitchensis]}	{sp|Q9ZTT5|CAMT_PINTA; Caffeoyl-CoA O-methyltransferase OS=Pinus taeda GN=CCOAOMT PE=2 SV=1}	{At4g34050; KOG1663 O-methyltransferase Q Secondary metabolites biosynthesis, transport and catabolism ;}	{GO:0008171; O-methyltransferase activity; molecular_function}	{PF01596:O-methyltransferase}
transcript_HQ_HL_transcript9767/f2p0/2362	-2.5948	0.457333	{pxb:103954818; K08145 SLC2A8, GLUT8 MFS transporter, SP family, solute carrier family 2 (facilitated glucose transporter), member 8 - -}	{ABR16538.1; unknown [Picea sitchensis]}	{sp|Q9FRL3|ERDL6_ARATH; Sugar transporter ERD6-like 6 OS=Arabidopsis thaliana GN=At1g75220 PE=1 SV=1}	{At1g75220; KOG0254 Predicted transporter (major facilitator superfamily) R General function prediction only ;}	{GO:0022857; transmembrane transporter activity; molecular_function GO:0016021; integral to membrane; cellular_component GO:0055085; transmembrane transport; biological_process}	{PF00083:Sugar (and other) transporter PF07690:Major Facilitator Superfamily}
transcript_HQ_HL_transcript29767/f7p0/1119	-2.112	0.46	{atr:18443038; - - - - -}	{ADB97927.1; thaumatin-like protein L3 [Pinus monticola]}	{sp|P33679|ZEAM_MAIZE; Zeamatin OS=Zea mays GN=Zlp PE=1 SV=2}	{NA}	{GO:0008233; peptidase activity; molecular_function GO:0016032; NA GO:0006508; proteolysis; biological_process}	{PF00947:Picornavirus core protein 2A}
transcript_HQ_HL_transcript28372/f3p0/1229	-1.4298	0.470667	{mus:103972420; - - - - -}	{XP_010024461.1; PREDICTED: uncharacterized protein LOC104414941 [Eucalyptus grandis]}	{NA}	{NA}	{NA}	{NA}
transcript_HQ_HL_transcript2873/f2p0/3298	-2.5932	0.480444	{nnu:104611974; K15718 LOX1_5 linoleate 9S-lipoxygenase 1.13.11.58 ko00591; Metabolism; Lipid metabolism; Linoleic acid metabolism}	{ABR16535.1; unknown [Picea sitchensis]}	{sp|P38415|LOXA_SOLLC; Linoleate 9S-lipoxygenase A OS=Solanum lycopersicum GN=LOX1.1 PE=2 SV=1}	{NA}	{GO:0046872; metal ion binding; molecular_function GO:0055114; oxidation-reduction process; biological_process GO:0016702; oxidoreductase activity, acting on single donors with incorporation of molecular oxygen, incorporation of two atoms of oxygen; molecular_function GO:0005515; protein binding; molecular_function}	{PF00305:Lipoxygenase PF01477:PLAT/LH2 domain}
transcript_HQ_HL_transcript31798/f4p0/1040	-2.4701	0.481556	{cic:CICLE_v10006674mg; - - - - -}	{ADJ53040.1; pathogenesis-related protein 10 [Pinus pinaster]}	{sp|Q05736|PR1_ASPOF; Pathogenesis-related protein 1 OS=Asparagus officinalis GN=PR1 PE=2 SV=1}	{NA}	{GO:0006952; defense response; biological_process GO:0009607; response to biotic stimulus; biological_process}	{PF00407:Pathogenesis-related protein Bet v I family}
transcript_HQ_HL_transcript34384/f3p0/811	-1.654	0.484	{cic:CICLE_v10006674mg; - - - - -}	{AFR78292.1; putative PR10 protein [Pinus monticola]}	{sp|Q05736|PR1_ASPOF; Pathogenesis-related protein 1 OS=Asparagus officinalis GN=PR1 PE=2 SV=1}	{NA}	{GO:0006952; defense response; biological_process GO:0009607; response to biotic stimulus; biological_process}	{PF00407:Pathogenesis-related protein Bet v I family}
transcript_HQ_HL_transcript17158/f24p0/1850	-2.4412	0.484778	{atr:18443254; - - - - -}	{ABR17519.1; unknown [Picea sitchensis]}	{sp|O64637|C76C2_ARATH; Cytochrome P450 76C2 OS=Arabidopsis thaliana GN=CYP76C2 PE=2 SV=1}	{At2g45570; KOG0156 Cytochrome P450 CYP2 subfamily Q Secondary metabolites biosynthesis, transport and catabolism ;}	{GO:0055114; oxidation-reduction process; biological_process GO:0005506; iron ion binding; molecular_function GO:0020037; heme binding; molecular_function GO:0016705; oxidoreductase activity, acting on paired donors, with incorporation or reduction of molecular oxygen; molecular_function}	{PF00067:Cytochrome P450}
transcript_HQ_HL_transcript18547/f4p0/1792	-7.74	0.490889	{NA}	{NA}	{NA}	{NA}	{GO:0009966; regulation of signal transduction; biological_process}	{PF04177:TAP42-like family}
transcript_HQ_HL_transcript22552/f13p0/1591	-2.1317	0.491333	{nnu:104595639; K08241 E2.1.1.141 jasmonate O-methyltransferase 2.1.1.141 ko00592; Metabolism; Lipid metabolism; alpha-Linolenic acid metabolism}	{ADE77579.1; unknown [Picea sitchensis]}	{sp|Q9SBK6|JMT_BRARP; Jasmonate O-methyltransferase OS=Brassica rapa subsp. pekinensis GN=JMT PE=1 SV=1}	{NA}	{GO:0008168; methyltransferase activity; molecular_function}	{PF03492:SAM dependent carboxyl methyltransferase}
transcript_HQ_HL_transcript9689/f2p0/2359	-4.2824	0.494444	{jcu:105641982; K10529 DOX1 alpha-dioxygenase 1.-.-.- ko00592; Metabolism; Lipid metabolism; alpha-Linolenic acid metabolism}	{AJP06286.1; DOX1 [Pinus tabuliformis]}	{sp|Q9SGH6|DOX1_ARATH; Alpha-dioxygenase 1 OS=Arabidopsis thaliana GN=DOX1 PE=1 SV=1}	{At3g01420; KOG2408 Peroxidase/oxygenase R General function prediction only ;}	{NA}	{NA}
transcript_HQ_HL_transcript28914/f5p0/1184	-3.1895	0.494556	{nnu:104605858; - - - - -}	{ABK23572.1; unknown [Picea sitchensis]}	{sp|I4DST8|TCEA1_TULGE; Tuliposide A-converting enzyme 1, chloroplastic OS=Tulipa gesneriana GN=TCEA1 PE=1 SV=1}	{At3g48700; KOG1515 Arylacetamide deacetylase V Defense mechanisms ;}	{GO:0008236; serine-type peptidase activity; molecular_function GO:0015996; chlorophyll catabolic process; biological_process GO:0004357; glutamate-cysteine ligase activity; molecular_function GO:0006750; glutathione biosynthetic process; biological_process GO:0047746; chlorophyllase activity; molecular_function GO:0016787; hydrolase activity; molecular_function GO:0006508; proteolysis; biologica…	{PF00326:Prolyl oligopeptidase family PF10503:Esterase PHB depolymerase PF07859:alpha/beta hydrolase fold PF03074:Glutamate-cysteine ligase PF12740:Chlorophyllase enzyme}
transcript_HQ_HL_transcript24983/f9p0/1412	-4.2078	0.497667	{pmum:103342580; - - - - -}	{ABK22828.1; unknown [Picea sitchensis]}	{sp|Q7XT99|AKR2_ORYSJ; Probable aldo-keto reductase 2 OS=Oryza sativa subsp. japonica GN=Os04g0338000 PE=2 SV=2}	{At1g60730; KOG1575 Voltage-gated shaker-like K+ channel, subunit beta/KCNAB C Energy production and conversion ;}	{NA}	{NA}
transcript_HQ_HL_transcript24015/f4p0/1487	-3.8307	0.498667	{ini:109172038; K05894 OPR 12-oxophytodienoic acid reductase 1.3.1.42 ko00592; Metabolism; Lipid metabolism; alpha-Linolenic acid metabolism}	{ABK23778.1; unknown [Picea sitchensis]}	{sp|B9FSC8|OPR11_ORYSJ; Putative 12-oxophytodienoate reductase 11 OS=Oryza sativa subsp. japonica GN=OPR11 PE=2 SV=1}	{At1g76690; KOG0134 NADH:flavin oxidoreductase/12-oxophytodienoate reductase CR Energy production and conversion ; General function prediction only ;}	{GO:0055114; oxidation-reduction process; biological_process GO:0010181; FMN binding; molecular_function GO:0016491; oxidoreductase activity; molecular_function}	{PF00724:NADH:flavin oxidoreductase / NADH oxidase family}
transcript_HQ_HL_transcript6642/f10p0/2697	-3.7507	0.498889	{pda:103707741; - - - - -}	{ONK72392.1; uncharacterized protein A4U43_C04F18950 [Asparagus officinalis]}	{sp|Q9FN48|CAS_ARATH; Calcium sensing receptor, chloroplastic OS=Arabidopsis thaliana GN=CAS PE=1 SV=1}	{NA}	{NA}	{NA}
transcript_HQ_HL_transcript32545/f3p0/989	-2.5561	0.506778	{atr:18441017; K03809 wrbA NAD(P)H dehydrogenase (quinone) 1.6.5.2 ko00130; Metabolism; Metabolism of cofactors and vitamins; Ubiquinone and other terpenoid-quinone biosynthesis}	{ABR18269.1; unknown [Picea sitchensis]}	{sp|Q6NQE2|FQRL1_ARATH; Probable NAD(P)H dehydrogenase (quinone) FQR1-like 1 OS=Arabidopsis thaliana GN=At4g27270 PE=1 SV=1}	{At5g54500; KOG3135 1,4-benzoquinone reductase-like; Trp repressor binding protein-like/protoplast-secreted protein R General function prediction only ;}	{GO:0016491; oxidoreductase activity; molecular_function GO:0010181; FMN binding; molecular_function}	{PF03358:NADPH-dependent FMN reductase PF00258:Flavodoxin}
transcript_HQ_HL_transcript32539/f56p0/966	-4.5516	0.508778	{atr:18995804; - - - - -}	{ABR18299.1; unknown [Picea sitchensis]}	{sp|Q945P1|EULS3_ARATH; Ricin B-like lectin EULS3 OS=Arabidopsis thaliana GN=EULS3 PE=1 SV=1}	{NA}	{NA}	{NA}
transcript_HQ_HL_transcript31505/f6p0/1053	-3.6005	0.508889	{lang:109339670; K00059 fabG 3-oxoacyl-[acyl-carrier protein] reductase 1.1.1.100 ko01212; Metabolism; Global and overview maps; Fatty acid metabolism | ko00061; Metabolism; Lipid metabolism; Fatty acid biosynthesis | ko01040; Metabolism; Lipid metabolism; Biosynthesis of unsaturated fatty acids | ko00780; Metabolism; Metabolism of cofactors and vitamins; Biotin metabolism; lang:109339670; - - - …	{ADE76833.1; unknown [Picea sitchensis]}	{sp|Q08632|SDR1_PICAB; Short-chain type dehydrogenase/reductase OS=Picea abies PE=2 SV=1}	{At3g03980; KOG0725 Reductases with broad range of substrate specificities R General function prediction only ;}	{GO:0006928; cellular component movement; biological_process GO:0003824; NA GO:0009396; folic acid-containing compound biosynthetic process; biological_process GO:0050662; coenzyme binding; molecular_function GO:0055114; oxidation-reduction process; biological_process GO:0009288; bacterial-type flagellum; cellular_component GO:0004488; methylenetetrahydrofolate dehydrogenase (NADP+) activity; mol…	{PF01370:NAD dependent epimerase/dehydratase family PF02882:Tetrahydrofolate dehydrogenase/cyclohydrolase, NAD(P)-binding domain PF07196:Flagellin hook IN motif}
transcript_HQ_HL_transcript11084/f5p0/2218	-9.8655	0.509222	{fve:101294037; - - - - -}	{XP_008798125.1; PREDICTED: myosin-3-like isoform X2 [Phoenix dactylifera]}	{NA}	{NA}	{GO:0005576; NA GO:0008289; lipid binding; molecular_function GO:0006869; lipid transport; biological_process GO:0042157; lipoprotein metabolic process; biological_process}	{PF01442:Apolipoprotein A1/A4/E domain}
transcript_HQ_HL_transcript32021/f2p0/1019	-3.3439	0.511889	{egu:105043366; K00799 GST, gst glutathione S-transferase 2.5.1.18 ko00480; Metabolism; Metabolism of other amino acids; Glutathione metabolism | ko00980; Metabolism; Xenobiotics biodegradation and metabolism; Metabolism of xenobiotics by cytochrome P450 | ko00982; Metabolism; Xenobiotics biodegradation and metabolism; Drug metabolism - cytochrome P450 | ko05204; Human Diseases; Cancers: Overview…	{AGC13135.1; tau class glutathione S-transferase [Pinus tabuliformis]}	{sp|Q9XIF8|GSTUG_ARATH; Glutathione S-transferase U16 OS=Arabidopsis thaliana GN=GSTU16 PE=2 SV=1}	{At1g59700; KOG0406 Glutathione S-transferase O Posttranslational modification, protein turnover, chaperones ;}	{GO:0006626; protein targeting to mitochondrion; biological_process GO:0005515; protein binding; molecular_function GO:0005741; mitochondrial outer membrane; cellular_component}	{PF13409:Glutathione S-transferase, N-terminal domain PF13417:Glutathione S-transferase, N-terminal domain PF02798:Glutathione S-transferase, N-terminal domain PF10568:Outer mitochondrial membrane transport complex protein}
transcript_HQ_HL_transcript24934/f4p0/1433	-1.5915	0.512444	{vra:106757079; K00430 E1.11.1.7 peroxidase 1.11.1.7 ko00940; Metabolism; Biosynthesis of other secondary metabolites; Phenylpropanoid biosynthesis}	{ABK22032.1; unknown [Picea sitchensis]}	{sp|Q42578|PER53_ARATH; Peroxidase 53 OS=Arabidopsis thaliana GN=PER53 PE=1 SV=1}	{NA}	{GO:0004601; peroxidase activity; molecular_function GO:0020037; heme binding; molecular_function GO:0055114; oxidation-reduction process; biological_process GO:0006979; response to oxidative stress; biological_process}	{PF00141:Peroxidase}
transcript_HQ_HL_transcript27892/f3p0/1279	-3.1353	0.515444	{egu:105045326; - - - - -}	{ABK23947.1; unknown [Picea sitchensis]}	{sp|A7PQW3|E13B_VITVI; Glucan endo-1,3-beta-glucosidase OS=Vitis vinifera GN=VIT_06s0061g00120 PE=1 SV=2}	{NA}	{GO:0005975; carbohydrate metabolic process; biological_process GO:0004553; hydrolase activity, hydrolyzing O-glycosyl compounds; molecular_function}	{PF00332:Glycosyl hydrolases family 17}
transcript_HQ_HL_transcript16488/f3p0/1898	-8.0166	0.517222	{atr:18441953; K20667 CYP716A beta-amyrin 28-monooxygenase 1.14.13.201 -}	{ABR16707.1; unknown [Picea sitchensis]}	{sp|Q50EK0|C16B2_PICSI; Cytochrome P450 716B2 OS=Picea sitchensis GN=CYP716B2 PE=2 SV=1}	{At5g36110; KOG0157 Cytochrome P450 CYP4/CYP19/CYP26 subfamilies QI Secondary metabolites biosynthesis, transport and catabolism ; Lipid transport and metabolism ;}	{GO:0055114; oxidation-reduction process; biological_process GO:0005506; iron ion binding; molecular_function GO:0020037; heme binding; molecular_function GO:0016705; oxidoreductase activity, acting on paired donors, with incorporation or reduction of molecular oxygen; molecular_function}	{PF00067:Cytochrome P450}
transcript_HQ_HL_transcript30277/f2p0/1129	-11.597	0.519333	{csv:101203500; K07304 msrA peptide-methionine (S)-S-oxide reductase 1.8.4.11 -}	{ABK23082.1; unknown [Picea sitchensis]}	{sp|Q9LY14|MSRA3_ARATH; Peptide methionine sulfoxide reductase A3 OS=Arabidopsis thaliana GN=MSRA3 PE=1 SV=1}	{At5g07470; KOG1635 Peptide methionine sulfoxide reductase O Posttranslational modification, protein turnover, chaperones ;}	{GO:0055114; oxidation-reduction process; biological_process GO:0004535; poly(A)-specific ribonuclease activity; molecular_function GO:0008113; peptide-methionine-(S)-S-oxide reductase activity; molecular_function GO:0000289; nuclear-transcribed mRNA poly(A) tail shortening; biological_process}	{PF04857:CAF1 family ribonuclease PF01625:Peptide methionine sulfoxide reductase}
transcript_HQ_HL_transcript31561/f47p0/1032	-1.1315	0.520444	{egu:105043366; K00799 GST, gst glutathione S-transferase 2.5.1.18 ko00480; Metabolism; Metabolism of other amino acids; Glutathione metabolism | ko00980; Metabolism; Xenobiotics biodegradation and metabolism; Metabolism of xenobiotics by cytochrome P450 | ko00982; Metabolism; Xenobiotics biodegradation and metabolism; Drug metabolism - cytochrome P450 | ko05204; Human Diseases; Cancers: Overview…	{AGC13134.1; tau class glutathione S-transferase [Pinus tabuliformis]}	{sp|Q9XIF8|GSTUG_ARATH; Glutathione S-transferase U16 OS=Arabidopsis thaliana GN=GSTU16 PE=2 SV=1}	{At1g59700; KOG0406 Glutathione S-transferase O Posttranslational modification, protein turnover, chaperones ;}	{GO:0005741; mitochondrial outer membrane; cellular_component GO:0005515; protein binding; molecular_function GO:0006626; protein targeting to mitochondrion; biological_process}	{PF02798:Glutathione S-transferase, N-terminal domain PF10568:Outer mitochondrial membrane transport complex protein PF13409:Glutathione S-transferase, N-terminal domain PF13417:Glutathione S-transferase, N-terminal domain}
transcript_HQ_HL_transcript25481/f4p0/1408	-2.331	0.522778	{egu:105048473; K13082 DFR bifunctional dihydroflavonol 4-reductase/flavanone 4-reductase [EC:1.1.1.219 1.1.1.234] 1.1.1.219,1.1.1.234 ko00941; Metabolism; Biosynthesis of other secondary metabolites; Flavonoid biosynthesis}	{ABK26647.1; unknown [Picea sitchensis]}	{sp|P51103|DFRA_CALCH; Dihydroflavonol 4-reductase OS=Callistephus chinensis GN=F PE=2 SV=1}	{At5g42800; KOG1502 Flavonol reductase/cinnamoyl-CoA reductase V Defense mechanisms ;}	{GO:0003854; 3-beta-hydroxy-delta5-steroid dehydrogenase activity; molecular_function GO:0055114; oxidation-reduction process; biological_process GO:0016491; oxidoreductase activity; molecular_function GO:0016616; oxidoreductase activity, acting on the CH-OH group of donors, NAD or NADP as acceptor; molecular_function GO:0006694; steroid biosynthetic process; biological_process GO:0050662; coenzy…	{PF01370:NAD dependent epimerase/dehydratase family PF00056:lactate/malate dehydrogenase, NAD binding domain PF01073:3-beta hydroxysteroid dehydrogenase/isomerase family}
transcript_HQ_HL_transcript23756/f2p0/1000	-3.5615	0.528	{bvg:104889699; - - - - -}	{ABK22508.1; unknown [Picea sitchensis]}	{sp|Q7XT99|AKR2_ORYSJ; Probable aldo-keto reductase 2 OS=Oryza sativa subsp. japonica GN=Os04g0338000 PE=2 SV=2}	{At1g60690; KOG1575 Voltage-gated shaker-like K+ channel, subunit beta/KCNAB C Energy production and conversion ;}	{NA}	{NA}
transcript_HQ_HL_transcript32514/f2p0/987	-1.9421	0.528667	{egu:105043366; K00799 GST, gst glutathione S-transferase 2.5.1.18 ko00480; Metabolism; Metabolism of other amino acids; Glutathione metabolism | ko00980; Metabolism; Xenobiotics biodegradation and metabolism; Metabolism of xenobiotics by cytochrome P450 | ko00982; Metabolism; Xenobiotics biodegradation and metabolism; Drug metabolism - cytochrome P450 | ko05204; Human Diseases; Cancers: Overview…	{AGC13125.1; tau class glutathione S-transferase [Pinus tabuliformis]}	{sp|Q9LQ48|GSTUF_ARATH; Glutathione S-transferase U15 OS=Arabidopsis thaliana GN=GSTU15 PE=2 SV=1}	{At1g59670; KOG0406 Glutathione S-transferase O Posttranslational modification, protein turnover, chaperones ;}	{GO:0005741; mitochondrial outer membrane; cellular_component GO:0005515; protein binding; molecular_function GO:0006626; protein targeting to mitochondrion; biological_process}	{PF13409:Glutathione S-transferase, N-terminal domain PF13417:Glutathione S-transferase, N-terminal domain PF10568:Outer mitochondrial membrane transport complex protein PF02798:Glutathione S-transferase, N-terminal domain}
transcript_HQ_HL_transcript4154/f4p0/3060	-2.9653	0.529333	{ats:F775_07053; - - - - -}	{ABR16233.1; unknown [Picea sitchensis]}	{sp|Q9SZA7|DRL29_ARATH; Probable disease resistance protein At4g33300 OS=Arabidopsis thaliana GN=At4g33300 PE=2 SV=3}	{NA}	{GO:0005515; protein binding; molecular_function GO:0043531; ADP binding; molecular_function}	{PF00931:NB-ARC domain PF13855:Leucine rich repeat PF00560:Leucine Rich Repeat}
transcript_HQ_HL_transcript32996/f4p0/981	-4.431	0.531444	{smo:SELMODRAFT_442622; K02898 RP-L26e, RPL26 large subunit ribosomal protein L26e - ko03010; Genetic Information Processing; Translation; Ribosome}	{ABK24358.1; unknown [Picea sitchensis]}	{sp|Q9FJX2|RL262_ARATH; 60S ribosomal protein L26-2 OS=Arabidopsis thaliana GN=RPL26B PE=2 SV=1}	{At5g67510; KOG3401 60S ribosomal protein L26 J Translation, ribosomal structure and biogenesis ;}	{GO:0003735; structural constituent of ribosome; molecular_function GO:0015934; large ribosomal subunit; cellular_component GO:0006412; translation; biological_process}	{PF16906:Ribosomal proteins L26 eukaryotic, L24P archaeal}
transcript_HQ_HL_transcript31416/f11p0/1090	-1.1264	0.533222	{egu:105043366; K00799 GST, gst glutathione S-transferase 2.5.1.18 ko00480; Metabolism; Metabolism of other amino acids; Glutathione metabolism | ko00980; Metabolism; Xenobiotics biodegradation and metabolism; Metabolism of xenobiotics by cytochrome P450 | ko00982; Metabolism; Xenobiotics biodegradation and metabolism; Drug metabolism - cytochrome P450 | ko05204; Human Diseases; Cancers: Overview…	{ABK27093.1; unknown [Picea sitchensis]}	{sp|Q9FUS8|GSTUH_ARATH; Glutathione S-transferase U17 OS=Arabidopsis thaliana GN=GSTU17 PE=2 SV=1}	{At1g10360; KOG0406 Glutathione S-transferase O Posttranslational modification, protein turnover, chaperones ;}	{GO:0005741; mitochondrial outer membrane; cellular_component GO:0005515; protein binding; molecular_function GO:0006626; protein targeting to mitochondrion; biological_process}	{PF13417:Glutathione S-transferase, N-terminal domain PF13409:Glutathione S-transferase, N-terminal domain PF10568:Outer mitochondrial membrane transport complex protein PF02798:Glutathione S-transferase, N-terminal domain}
transcript_HQ_HL_transcript34659/f5p0/806	-2.8777	0.533556	{cic:CICLE_v10006674mg; - - - - -}	{ADJ53040.1; pathogenesis-related protein 10 [Pinus pinaster]}	{sp|Q05736|PR1_ASPOF; Pathogenesis-related protein 1 OS=Asparagus officinalis GN=PR1 PE=2 SV=1}	{NA}	{GO:0009607; response to biotic stimulus; biological_process GO:0006952; defense response; biological_process}	{PF00407:Pathogenesis-related protein Bet v I family}
transcript_HQ_HL_transcript16783/f4p0/1876	-4.5819	0.538222	{pda:103706572; - - - - -}	{ABR16160.1; unknown [Picea sitchensis]}	{sp|I1LCI8|FG2KO_SOYBN; UDP-glycosyltransferase 79A6 OS=Glycine max GN=FG2 PE=1 SV=1}	{At2g22590; KOG1192 UDP-glucuronosyl and UDP-glucosyl transferase GC Carbohydrate transport and metabolism ; Energy production and conversion ;}	{GO:0016758; transferase activity, transferring hexosyl groups; molecular_function GO:0008152; NA}	{PF00201:UDP-glucoronosyl and UDP-glucosyl transferase PF04101:Glycosyltransferase family 28 C-terminal domain}
transcript_HQ_HL_transcript22883/f7p0/1554	-2.5138	0.540556	{atr:18442151; K03152 thiJ 4-methyl-5(b-hydroxyethyl)-thiazole monophosphate biosynthesis - -}	{ABK26894.1; unknown [Picea sitchensis]}	{sp|Q8VY09|DJ1C_ARATH; Protein DJ-1 homolog C OS=Arabidopsis thaliana GN=DJ1C PE=2 SV=1}	{At1g53280; KOG2764 Putative transcriptional regulator DJ-1 RV General function prediction only ; Defense mechanisms ;}	{GO:0009236; cobalamin biosynthetic process; biological_process GO:0003824; NA}	{PF07685:CobB/CobQ-like glutamine amidotransferase domain}
transcript_HQ_HL_transcript22090/f7p0/1515	-3.1707	0.543667	{gra:105785179; K01176 AMY, amyA, malS alpha-amylase 3.2.1.1 ko00500; Metabolism; Carbohydrate metabolism; Starch and sucrose metabolism | ko04973; Organismal Systems; Digestive system; Carbohydrate digestion and absorption}	{ABK24434.1; unknown [Picea sitchensis]}	{sp|P27933|AMY3D_ORYSJ; Alpha-amylase isozyme 3D OS=Oryza sativa subsp. japonica GN=AMY1.3 PE=2 SV=2}	{At4g25000; KOG0471 Alpha-amylase G Carbohydrate transport and metabolism ;}	{GO:0016817; hydrolase activity, acting on acid anhydrides; molecular_function GO:0003824; NA GO:0003968; RNA-directed RNA polymerase activity; molecular_function GO:0004197; cysteine-type endopeptidase activity; molecular_function GO:0004556; alpha-amylase activity; molecular_function GO:0005975; carbohydrate metabolic process; biological_process GO:0046527; glucosyltransferase activity; molecul…	{PF00128:Alpha amylase, catalytic domain PF07821:Alpha-amylase C-terminal beta-sheet domain PF11889:Domain of unknown function (DUF3409) PF02324:Glycosyl hydrolase family 70}
transcript_HQ_HL_transcript11925/f2p0/2193	-3.5895	0.544222	{adu:107469690; K15639 CYP734A1, BAS1 PHYB activation tagged suppressor 1 1.14.-.- ko00905; Metabolism; Metabolism of terpenoids and polyketides; Brassinosteroid biosynthesis}	{ABK25130.1; unknown [Picea sitchensis]}	{sp|O48786|C734A_ARATH; Cytochrome P450 734A1 OS=Arabidopsis thaliana GN=CYP734A1 PE=2 SV=1}	{At2g26710; KOG0157 Cytochrome P450 CYP4/CYP19/CYP26 subfamilies QI Secondary metabolites biosynthesis, transport and catabolism ; Lipid transport and metabolism ;}	{GO:0005506; iron ion binding; molecular_function GO:0016705; oxidoreductase activity, acting on paired donors, with incorporation or reduction of molecular oxygen; molecular_function GO:0020037; heme binding; molecular_function GO:0055114; oxidation-reduction process; biological_process}	{PF00067:Cytochrome P450}
transcript_HQ_HL_transcript25125/f2p0/1423	-1.8687	0.555333	{pmum:103342580; - - - - -}	{ABK22828.1; unknown [Picea sitchensis]}	{sp|A2XRZ0|AKR2_ORYSI; Probable aldo-keto reductase 2 OS=Oryza sativa subsp. indica GN=OsI_15387 PE=3 SV=1}	{At1g60690; KOG1575 Voltage-gated shaker-like K+ channel, subunit beta/KCNAB C Energy production and conversion ;}	{NA}	{NA}
transcript_HQ_HL_transcript19059/f2p0/1753	-2.4196	0.559667	{vvi:100242969; - - - - -}	{XP_012851558.1; PREDICTED: UDP-glycosyltransferase 83A1 [Erythranthe guttata]}	{sp|Q9SK82|U85A1_ARATH; UDP-glycosyltransferase 85A1 OS=Arabidopsis thaliana GN=UGT85A1 PE=2 SV=1}	{At1g22400; KOG1192 UDP-glucuronosyl and UDP-glucosyl transferase GC Carbohydrate transport and metabolism ; Energy production and conversion ;}	{GO:0008152; NA GO:0016758; transferase activity, transferring hexosyl groups; molecular_function}	{PF00201:UDP-glucoronosyl and UDP-glucosyl transferase}
transcript_HQ_HL_transcript29120/f8p0/1211	-6.9158	0.564444	{fve:101303840; K04078 groES, HSPE1 chaperonin GroES - -}	{ABK23407.1; unknown [Picea sitchensis]}	{sp|O65282|CH20_ARATH; 20 kDa chaperonin, chloroplastic OS=Arabidopsis thaliana GN=CPN20 PE=1 SV=2}	{At5g20720; KOG1641 Mitochondrial chaperonin O Posttranslational modification, protein turnover, chaperones ;}	{GO:0005737; cytoplasm; cellular_component GO:0019031; viral envelope; cellular_component GO:0006457; protein folding; biological_process GO:0019058; viral infectious cycle; biological_process}	{PF00166:Chaperonin 10 Kd subunit PF05109:Herpes virus major outer envelope glycoprotein (BLLF1)}
transcript_HQ_HL_transcript31738/f2p0/1049	-3.1913	0.565	{pvu:PHAVU_008G195500g; K00799 GST, gst glutathione S-transferase 2.5.1.18 ko00480; Metabolism; Metabolism of other amino acids; Glutathione metabolism | ko00980; Metabolism; Xenobiotics biodegradation and metabolism; Metabolism of xenobiotics by cytochrome P450 | ko00982; Metabolism; Xenobiotics biodegradation and metabolism; Drug metabolism - cytochrome P450 | ko05204; Human Diseases; Cancers: …	{AGC13150.1; phi class glutathione S-transferase [Pinus tabuliformis]}	{sp|O80852|GSTF9_ARATH; Glutathione S-transferase F9 OS=Arabidopsis thaliana GN=GSTF9 PE=1 SV=1}	{At2g30860; KOG0867 Glutathione S-transferase O Posttranslational modification, protein turnover, chaperones ;}	{GO:0005515; protein binding; molecular_function}	{PF13409:Glutathione S-transferase, N-terminal domain PF13417:Glutathione S-transferase, N-terminal domain PF02798:Glutathione S-transferase, N-terminal domain}
transcript_HQ_HL_transcript31080/f16p0/1073	-2.2711	0.565111	{atr:18443038; - - - - -}	{ABR17922.1; unknown [Picea sitchensis]}	{sp|P33679|ZEAM_MAIZE; Zeamatin OS=Zea mays GN=Zlp PE=1 SV=2}	{NA}	{GO:0008233; peptidase activity; molecular_function GO:0016032; NA GO:0006508; proteolysis; biological_process}	{PF00947:Picornavirus core protein 2A}
transcript_HQ_HL_transcript36745/f8p0/667	-3.1889	0.565111	{cic:CICLE_v10029328mg; - - - - -}	{ABK23104.1; unknown [Picea sitchensis]}	{sp|P09761|WIN1_SOLTU; Wound-induced protein WIN1 OS=Solanum tuberosum GN=WIN1 PE=2 SV=1}	{At3g04720; KOG4742 Predicted chitinase R General function prediction only ;}	{GO:0050832; defense response to fungus; biological_process GO:0005509; calcium ion binding; molecular_function GO:0042742; defense response to bacterium; biological_process}	{PF13202:EF hand PF00967:Barwin family}
transcript_HQ_HL_transcript32009/f4p0/1019	-3.2543	0.566111	{atr:18443270; K00799 GST, gst glutathione S-transferase 2.5.1.18 ko00480; Metabolism; Metabolism of other amino acids; Glutathione metabolism | ko00980; Metabolism; Xenobiotics biodegradation and metabolism; Metabolism of xenobiotics by cytochrome P450 | ko00982; Metabolism; Xenobiotics biodegradation and metabolism; Drug metabolism - cytochrome P450 | ko05204; Human Diseases; Cancers: Overview;…	{AGC13152.1; phi class glutathione S-transferase [Pinus tabuliformis]}	{sp|P42761|GSTFA_ARATH; Glutathione S-transferase F10 OS=Arabidopsis thaliana GN=GSTF10 PE=1 SV=3}	{At2g30870; KOG0867 Glutathione S-transferase O Posttranslational modification, protein turnover, chaperones ;}	{GO:0005515; protein binding; molecular_function}	{PF02798:Glutathione S-transferase, N-terminal domain PF13409:Glutathione S-transferase, N-terminal domain PF13417:Glutathione S-transferase, N-terminal domain}
transcript_HQ_HL_transcript7072/f21p0/2624	-1.5426	0.569556	{smo:SELMODRAFT_144572; K04120 E5.5.1.13 ent-copalyl diphosphate synthase 5.5.1.13 ko00904; Metabolism; Metabolism of terpenoids and polyketides; Diterpenoid biosynthesis}	{O81086.1; RecName: Full=Alpha-bisabolene synthase; AltName: Full=(E)-alpha-bisabolene synthase; AltName: Full=AgfEabis}	{sp|O81086|TPSD1_ABIGR; Alpha-bisabolene synthase OS=Abies grandis GN=ag1 PE=1 SV=1}	{NA}	{GO:0016829; lyase activity; molecular_function GO:0008152; NA GO:0010333; terpene synthase activity; molecular_function GO:0000287; magnesium ion binding; molecular_function GO:0003824; NA}	{PF03936:Terpene synthase family, metal binding domain PF01397:Terpene synthase, N-terminal domain PF00432:Prenyltransferase and squalene oxidase repeat}
transcript_HQ_HL_transcript25403/f2p0/1419	-2.3691	0.570778	{cit:102620435; K08241 E2.1.1.141 jasmonate O-methyltransferase 2.1.1.141 ko00592; Metabolism; Lipid metabolism; alpha-Linolenic acid metabolism}	{ABR17222.1; unknown [Picea sitchensis]}	{sp|Q9SBK6|JMT_BRARP; Jasmonate O-methyltransferase OS=Brassica rapa subsp. pekinensis GN=JMT PE=1 SV=1}	{NA}	{GO:0008168; methyltransferase activity; molecular_function}	{PF03492:SAM dependent carboxyl methyltransferase}
transcript_HQ_HL_transcript13776/f2p0/2061	-1.7685	0.573778	{gra:105788977; - - - - -}	{ACN39827.1; unknown [Picea sitchensis]}	{sp|Q9ZUV0|U86A2_ARATH; UDP-glycosyltransferase 86A2 OS=Arabidopsis thaliana GN=UGT86A2 PE=2 SV=1}	{At2g28080; KOG1192 UDP-glucuronosyl and UDP-glucosyl transferase GC Carbohydrate transport and metabolism ; Energy production and conversion ;}	{GO:0016758; transferase activity, transferring hexosyl groups; molecular_function GO:0030259; lipid glycosylation; biological_process GO:0005975; carbohydrate metabolic process; biological_process GO:0008152; NA}	{PF00201:UDP-glucoronosyl and UDP-glucosyl transferase PF03033:Glycosyltransferase family 28 N-terminal domain}
transcript_HQ_HL_transcript18933/f5p0/1824	-5.5859	0.58	{cic:CICLE_v10028755mg; K13035 NIT4 beta-cyano-L-alanine hydratase/nitrilase [EC:3.5.5.4 4.2.1.65] 3.5.5.4,4.2.1.65 ko00460; Metabolism; Metabolism of other amino acids; Cyanoamino acid metabolism}	{ABR16443.1; unknown [Picea sitchensis]}	{sp|Q5QGZ8|NRL4A_LUPAN; Bifunctional nitrilase/nitrile hydratase NIT4A OS=Lupinus angustifolius GN=NIT4A PE=1 SV=1}	{At5g22300; KOG0805 Carbon-nitrogen hydrolase E Amino acid transport and metabolism ;}	{GO:0016810; hydrolase activity, acting on carbon-nitrogen (but not peptide) bonds; molecular_function GO:0006807; nitrogen compound metabolic process; biological_process}	{PF00795:Carbon-nitrogen hydrolase}
transcript_HQ_HL_transcript29682/f7p0/1155	-1.7922	0.58	{cann:107856900; - - - - -}	{AAD04946.2; PrMC3 [Pinus radiata]}	{sp|Q9LFR7|CXE17_ARATH; Probable carboxylesterase 17 OS=Arabidopsis thaliana GN=CXE17 PE=2 SV=1}	{At5g16080; KOG1515 Arylacetamide deacetylase V Defense mechanisms ;}	{GO:0008152; NA GO:0016787; hydrolase activity; molecular_function}	{PF07859:alpha/beta hydrolase fold}
transcript_HQ_HL_transcript23547/f4p0/1509	-1.8165	0.580222	{nnu:104595637; K08241 E2.1.1.141 jasmonate O-methyltransferase 2.1.1.141 ko00592; Metabolism; Lipid metabolism; alpha-Linolenic acid metabolism}	{ADE77579.1; unknown [Picea sitchensis]}	{sp|Q9SPV4|SAMT_CLABR; Salicylate carboxymethyltransferase OS=Clarkia breweri GN=SAMT PE=1 SV=1}	{NA}	{GO:0008168; methyltransferase activity; molecular_function}	{PF03492:SAM dependent carboxyl methyltransferase}
transcript_HQ_HL_transcript29719/f2p0/1171	-1.9721	0.586667	{nnu:104595380; - - - - -}	{AAD04946.2; PrMC3 [Pinus radiata]}	{sp|Q9LFR7|CXE17_ARATH; Probable carboxylesterase 17 OS=Arabidopsis thaliana GN=CXE17 PE=2 SV=1}	{At5g16080; KOG1515 Arylacetamide deacetylase V Defense mechanisms ;}	{GO:0016787; hydrolase activity; molecular_function GO:0008152; NA}	{PF07859:alpha/beta hydrolase fold}
transcript_HQ_HL_transcript25661/f10p0/1392	-1.4536	0.587	{pvu:PHAVU_010G120300g; - - - - -}	{ABK26685.1; unknown [Picea sitchensis]}	{sp|Q9ZSA7|DLO2_ARATH; Protein DMR6-LIKE OXYGENASE 2 OS=Arabidopsis thaliana GN=DLO2 PE=2 SV=1}	{At4g10490; KOG0143 Iron/ascorbate family oxidoreductases QR Secondary metabolites biosynthesis, transport and catabolism ; General function prediction only ;}	{GO:0016491; oxidoreductase activity; molecular_function GO:0055114; oxidation-reduction process; biological_process}	{PF03171:2OG-Fe(II) oxygenase superfamily}
transcript_HQ_HL_transcript30808/f2p0/1098	-1.9867	0.588444	{aip:107626837; K08176 PHO84 MFS transporter, PHS family, inorganic phosphate transporter - -}	{AMR43649.1; transmembrane protein 1 [Pinus massoniana]}	{sp|Q8GYF4|PHT15_ARATH; Probable inorganic phosphate transporter 1-5 OS=Arabidopsis thaliana GN=PHT1-5 PE=2 SV=2}	{At2g32830; KOG0252 Inorganic phosphate transporter P Inorganic ion transport and metabolism ;}	{GO:0055085; transmembrane transport; biological_process GO:0016021; integral to membrane; cellular_component GO:0022857; transmembrane transporter activity; molecular_function}	{PF00083:Sugar (and other) transporter}
transcript_HQ_HL_transcript17902/f18p0/1804	-2.4831	0.590556	{atr:18448713; - - - - -}	{ABR16243.1; unknown [Picea sitchensis]}	{sp|P0C7P7|U74E1_ARATH; UDP-glycosyltransferase 74E1 OS=Arabidopsis thaliana GN=UGT74E1 PE=3 SV=1}	{At1g05680; KOG1192 UDP-glucuronosyl and UDP-glucosyl transferase GC Carbohydrate transport and metabolism ; Energy production and conversion ;}	{GO:0008152; NA GO:0005975; carbohydrate metabolic process; biological_process GO:0016758; transferase activity, transferring hexosyl groups; molecular_function GO:0030259; lipid glycosylation; biological_process}	{PF04101:Glycosyltransferase family 28 C-terminal domain PF03033:Glycosyltransferase family 28 N-terminal domain PF00201:UDP-glucoronosyl and UDP-glucosyl transferase}
transcript_HQ_HL_transcript7109/f5p0/2612	-1.4627	0.593	{smo:SELMODRAFT_421595; K01301 NAALAD N-acetylated-alpha-linked acidic dipeptidase 3.4.17.21 -}	{XP_001784043.1; predicted protein [Physcomitrella patens]}	{sp|Q9M1S8|GCP2_ARATH; Probable glutamate carboxypeptidase 2 OS=Arabidopsis thaliana GN=AMP1 PE=1 SV=3}	{At5g19740; KOG2195 Transferrin receptor and related proteins containing the protease-associated (PA) domain OPR Posttranslational modification, protein turnover, chaperones ; Inorganic ion transport and metabolism ; General function prediction only ;}	{GO:0016021; integral to membrane; cellular_component GO:0016485; protein processing; biological_process}	{PF05450:Nicastrin}
transcript_HQ_HL_transcript24224/f3p0/1479	-1.3493	0.594444	{NA}	{XP_001769046.1; predicted protein [Physcomitrella patens]}	{sp|F1DBA8|MPAB_PENBR; Mycophenolic acid synthesis protein B OS=Penicillium brevicompactum GN=mpaB PE=3 SV=1}	{NA}	{NA}	{NA}
transcript_HQ_HL_transcript25305/f3p0/1413	-2.3777	0.597111	{atr:18995775; - - - - -}	{XP_006846768.1; PREDICTED: bark storage protein A [Amborella trichopoda]}	{sp|Q07469|BSPA_POPDE; Bark storage protein A OS=Populus deltoides GN=BSPA PE=2 SV=1}	{NA}	{GO:0009116; nucleoside metabolic process; biological_process GO:0055085; transmembrane transport; biological_process GO:0003824; NA}	{PF01048:Phosphorylase superfamily PF06516:Purine nucleoside permease (NUP)}
transcript_HQ_HL_transcript5278/f19p0/2819	-1.1693	0.598111	{jcu:105633690; - - - - -}	{ABR16233.1; unknown [Picea sitchensis]}	{sp|Q9SZA7|DRL29_ARATH; Probable disease resistance protein At4g33300 OS=Arabidopsis thaliana GN=At4g33300 PE=2 SV=3}	{NA}	{GO:0043531; ADP binding; molecular_function GO:0005515; protein binding; molecular_function}	{PF00560:Leucine Rich Repeat PF13855:Leucine rich repeat PF00931:NB-ARC domain}
transcript_HQ_HL_transcript29466/f5p0/1192	-1.8917	0.600667	{bvg:104890589; - - - - -}	{ABK25958.1; unknown [Picea sitchensis]}	{sp|Q55EX9|Y8948_DICDI; Putative methyltransferase DDB_G0268948 OS=Dictyostelium discoideum GN=DDB_G0268948 PE=1 SV=2}	{At4g22530; KOG3010 Methyltransferase R General function prediction only ;}	{GO:0055114; oxidation-reduction process; biological_process GO:0008152; NA GO:0006396; RNA processing; biological_process GO:0008168; methyltransferase activity; molecular_function GO:0001510; RNA methylation; biological_process GO:0008173; RNA methyltransferase activity; molecular_function GO:0009452; RNA capping; biological_process}	{PF05175:Methyltransferase small domain PF00107:Zinc-binding dehydrogenase PF08241:Methyltransferase domain PF05958:tRNA (Uracil-5-)-methyltransferase PF09445:RNA cap guanine-N2 methyltransferase}
transcript_HQ_HL_transcript24034/f16p0/1464	-1.0818	0.608333	{nnu:104599953; K00430 E1.11.1.7 peroxidase 1.11.1.7 ko00940; Metabolism; Biosynthesis of other secondary metabolites; Phenylpropanoid biosynthesis}	{ABK24192.1; unknown [Picea sitchensis]}	{sp|Q96520|PER12_ARATH; Peroxidase 12 OS=Arabidopsis thaliana GN=PER12 PE=1 SV=1}	{NA}	{GO:0004601; peroxidase activity; molecular_function GO:0020037; heme binding; molecular_function GO:0006979; response to oxidative stress; biological_process GO:0055114; oxidation-reduction process; biological_process}	{PF00141:Peroxidase}
transcript_HQ_HL_transcript20336/f13p0/1692	-1.9868	0.609111	{pop:POPTR_0001s15260g; - - - - -}	{XP_011047582.1; PREDICTED: zeaxanthin epoxidase, chloroplastic-like [Populus euphratica]}	{sp|Q6F6Y2|HPXO_ACIAD; FAD-dependent urate hydroxylase OS=Acinetobacter baylyi (strain ATCC 33305 / BD413 / ADP1) GN=hpxO PE=1 SV=1}	{At2g35660; KOG2614 Kynurenine 3-monooxygenase and related flavoprotein monooxygenases CR Energy production and conversion ; General function prediction only ;}	{GO:0016491; oxidoreductase activity; molecular_function GO:0004506; squalene monooxygenase activity; molecular_function GO:0055114; oxidation-reduction process; biological_process GO:0008033; tRNA processing; biological_process GO:0071949; FAD binding; molecular_function GO:0050660; flavin adenine dinucleotide binding; molecular_function GO:0008641; small protein activating enzyme activity; mole…	{PF01494:FAD binding domain PF08491:Squalene epoxidase PF01266:FAD dependent oxidoreductase PF01593:Flavin containing amine oxidoreductase PF00070:Pyridine nucleotide-disulphide oxidoreductase PF07992:Pyridine nucleotide-disulphide oxidoreductase PF01134:Glucose inhibited division protein A PF12831:FAD dependent oxidoreductase PF00899:ThiF family}
transcript_HQ_HL_transcript22994/f2p0/1545	-1.898	0.616778	{vra:106761386; - - - - -}	{ACN40802.1; unknown [Picea sitchensis]}	{sp|O80449|DIOX4_ARATH; Probable 2-oxoglutarate-dependent dioxygenase ANS OS=Arabidopsis thaliana GN=ANS PE=2 SV=1}	{At3g21420; KOG0143 Iron/ascorbate family oxidoreductases QR Secondary metabolites biosynthesis, transport and catabolism ; General function prediction only ;}	{GO:0055114; oxidation-reduction process; biological_process GO:0016491; oxidoreductase activity; molecular_function}	{PF03171:2OG-Fe(II) oxygenase superfamily}
transcript_HQ_HL_transcript23044/f2p0/1557	-1.1524	0.618111	{pxb:103957850; K08695 ANR anthocyanidin reductase 1.3.1.77 ko00941; Metabolism; Biosynthesis of other secondary metabolites; Flavonoid biosynthesis}	{ADE76248.1; unknown [Picea sitchensis]}	{sp|Q5FB34|ANRCS_VITVI; Anthocyanidin reductase ((2S)-flavan-3-ol-forming) OS=Vitis vinifera GN=ANR PE=1 SV=1}	{At5g42800; KOG1502 Flavonol reductase/cinnamoyl-CoA reductase V Defense mechanisms ;}	{GO:0003854; 3-beta-hydroxy-delta5-steroid dehydrogenase activity; molecular_function GO:0003824; NA GO:0051287; NAD binding; molecular_function GO:0055114; oxidation-reduction process; biological_process GO:0016616; oxidoreductase activity, acting on the CH-OH group of donors, NAD or NADP as acceptor; molecular_function GO:0016620; oxidoreductase activity, acting on the aldehyde or oxo group of …	{PF01118:Semialdehyde dehydrogenase, NAD binding domain PF01073:3-beta hydroxysteroid dehydrogenase/isomerase family PF01370:NAD dependent epimerase/dehydratase family}
transcript_HQ_HL_transcript19185/f4p0/1767	-1.1094	0.619222	{rcu:8267178; K00030 IDH3 isocitrate dehydrogenase (NAD+) 1.1.1.41 ko01200; Metabolism; Global and overview maps; Carbon metabolism | ko01210; Metabolism; Global and overview maps; 2-Oxocarboxylic acid metabolism | ko01230; Metabolism; Global and overview maps; Biosynthesis of amino acids | ko00020; Metabolism; Carbohydrate metabolism; Citrate cycle (TCA cycle)}	{XP_009390402.1; PREDICTED: isocitrate dehydrogenase [NAD] regulatory subunit 1, mitochondrial-like isoform X1 [Musa acuminata subsp. malaccensis]}	{sp|Q8LFC0|IDH1_ARATH; Isocitrate dehydrogenase [NAD] regulatory subunit 1, mitochondrial OS=Arabidopsis thaliana GN=IDH1 PE=1 SV=2}	{At4g35260; KOG0784 Isocitrate dehydrogenase, gamma subunit E Amino acid transport and metabolism ;}	{GO:0055114; oxidation-reduction process; biological_process GO:0016616; oxidoreductase activity, acting on the CH-OH group of donors, NAD or NADP as acceptor; molecular_function}	{PF00180:Isocitrate/isopropylmalate dehydrogenase}
transcript_HQ_HL_transcript13386/f2p0/2115	-1.1043	0.619667	{gra:105767689; K08176 PHO84 MFS transporter, PHS family, inorganic phosphate transporter - -}	{BAE92291.1; putative phosphate transporter [Cryptomeria japonica]}	{sp|Q96303|PHT14_ARATH; Inorganic phosphate transporter 1-4 OS=Arabidopsis thaliana GN=PHT1-4 PE=1 SV=1}	{At2g38940; KOG0252 Inorganic phosphate transporter P Inorganic ion transport and metabolism ;}	{GO:0022857; transmembrane transporter activity; molecular_function GO:0055085; transmembrane transport; biological_process GO:0016021; integral to membrane; cellular_component}	{PF00083:Sugar (and other) transporter PF07690:Major Facilitator Superfamily}
transcript_HQ_HL_transcript14415/f7p0/2032	-1.4279	0.623222	{atr:18443251; - - - - -}	{AKH41026.1; cytochrome P450 CYP76AA26 [Thuja plicata]}	{sp|Q8VWZ7|C76B6_CATRO; Geraniol 8-hydroxylase OS=Catharanthus roseus GN=CYP76B6 PE=1 SV=1}	{At2g45570; KOG0156 Cytochrome P450 CYP2 subfamily Q Secondary metabolites biosynthesis, transport and catabolism ;}	{GO:0055114; oxidation-reduction process; biological_process GO:0016705; oxidoreductase activity, acting on paired donors, with incorporation or reduction of molecular oxygen; molecular_function GO:0020037; heme binding; molecular_function GO:0005506; iron ion binding; molecular_function}	{PF00067:Cytochrome P450}
transcript_HQ_HL_transcript31346/f5p0/1064	-1.1177	0.628	{thj:104808665; - - - - -}	{ACN40022.1; unknown [Picea sitchensis]}	{sp|Q9ZT66|E134_MAIZE; Endo-1,3;1,4-beta-D-glucanase OS=Zea mays PE=1 SV=1}	{At3g23600; KOG3043 Predicted hydrolase related to dienelactone hydrolase R General function prediction only ;}	{GO:0008236; serine-type peptidase activity; molecular_function GO:0016787; hydrolase activity; molecular_function GO:0006508; proteolysis; biological_process}	{PF01738:Dienelactone hydrolase family PF00326:Prolyl oligopeptidase family}
transcript_HQ_HL_transcript36831/f2p0/662	-4.5213	0.636222	{smo:SELMODRAFT_115352; - - - - -}	{ADJ53037.1; antimicrobial peptide 1 [Pinus pinaster]}	{sp|P83880|AMP1_PINMO; Antimicrobial peptide 1 OS=Pinus monticola PE=1 SV=2}	{NA}	{GO:0006952; defense response; biological_process GO:0045926; negative regulation of growth; biological_process}	{PF09117:MiAMP1}
transcript_HQ_HL_transcript22698/f8p0/1557	-1.2494	0.637444	{smo:SELMODRAFT_267791; - - - - -}	{XP_002974629.1; hypothetical protein SELMODRAFT_267791 [Selaginella moellendorffii]}	{sp|C6TBN2|AKR1_SOYBN; Probable aldo-keto reductase 1 OS=Glycine max GN=AKR1 PE=2 SV=1}	{At1g60680; KOG1575 Voltage-gated shaker-like K+ channel, subunit beta/KCNAB C Energy production and conversion ;}	{NA}	{NA}
transcript_HQ_HL_transcript28426/f15p0/1211	-2.0985	0.644444	{cit:102618954; K08695 ANR anthocyanidin reductase 1.3.1.77 ko00941; Metabolism; Biosynthesis of other secondary metabolites; Flavonoid biosynthesis}	{ABR18365.1; unknown [Picea sitchensis]}	{sp|Q7PCC4|ANRCH_VITVI; Anthocyanidin reductase ((2S)-flavan-3-ol-forming) OS=Vitis vinifera GN=ANR PE=1 SV=1}	{At1g61720; KOG1502 Flavonol reductase/cinnamoyl-CoA reductase V Defense mechanisms ;}	{GO:0055114; oxidation-reduction process; biological_process GO:0003854; 3-beta-hydroxy-delta5-steroid dehydrogenase activity; molecular_function GO:0016616; oxidoreductase activity, acting on the CH-OH group of donors, NAD or NADP as acceptor; molecular_function GO:0006694; steroid biosynthetic process; biological_process GO:0003824; NA GO:0050662; coenzyme binding; molecular_function}	{PF01370:NAD dependent epimerase/dehydratase family PF01073:3-beta hydroxysteroid dehydrogenase/isomerase family}
transcript_HQ_HL_transcript7034/f5p0/2650	-1.3864	0.648444	{smo:SELMODRAFT_408338; K04120 E5.5.1.13 ent-copalyl diphosphate synthase 5.5.1.13 ko00904; Metabolism; Metabolism of terpenoids and polyketides; Diterpenoid biosynthesis}	{O81086.1; RecName: Full=Alpha-bisabolene synthase; AltName: Full=(E)-alpha-bisabolene synthase; AltName: Full=AgfEabis}	{sp|O81086|TPSD1_ABIGR; Alpha-bisabolene synthase OS=Abies grandis GN=ag1 PE=1 SV=1}	{NA}	{GO:0003824; NA GO:0000287; magnesium ion binding; molecular_function GO:0010333; terpene synthase activity; molecular_function GO:0016829; lyase activity; molecular_function GO:0008152; NA}	{PF03936:Terpene synthase family, metal binding domain PF01397:Terpene synthase, N-terminal domain PF00432:Prenyltransferase and squalene oxidase repeat}
transcript_HQ_HL_transcript35578/f13p0/772	-2.2935	0.648667	{egr:104448272; - - - - -}	{ABK20952.1; unknown [Picea sitchensis]}	{sp|O03982|HIP39_ARATH; Heavy metal-associated isoprenylated plant protein 39 OS=Arabidopsis thaliana GN=HIPP39 PE=2 SV=1}	{At1g01490; KOG1603 Copper chaperone P Inorganic ion transport and metabolism ;}	{GO:0030001; metal ion transport; biological_process GO:0046872; metal ion binding; molecular_function}	{PF00403:Heavy-metal-associated domain}
transcript_HQ_HL_transcript22949/f2p0/1547	-1.5179	0.649111	{vra:106761386; - - - - -}	{ACN40802.1; unknown [Picea sitchensis]}	{sp|O80449|DIOX4_ARATH; Probable 2-oxoglutarate-dependent dioxygenase ANS OS=Arabidopsis thaliana GN=ANS PE=2 SV=1}	{At3g21420; KOG0143 Iron/ascorbate family oxidoreductases QR Secondary metabolites biosynthesis, transport and catabolism ; General function prediction only ;}	{GO:0016491; oxidoreductase activity; molecular_function GO:0055114; oxidation-reduction process; biological_process}	{PF03171:2OG-Fe(II) oxygenase superfamily}
transcript_HQ_HL_transcript25856/f2p0/1399	-1.3499	0.655111	{jcu:105636656; - - - - -}	{ABK26403.1; unknown [Picea sitchensis]}	{sp|Q9SLN8|DBR_TOBAC; 2-alkenal reductase (NADP(+)-dependent) OS=Nicotiana tabacum GN=DBR PE=1 SV=1}	{At5g16990; KOG1196 Predicted NAD-dependent oxidoreductase R General function prediction only ;}	{GO:0055114; oxidation-reduction process; biological_process}	{PF00107:Zinc-binding dehydrogenase}
transcript_HQ_HL_transcript12578/f3p0/2130	-1.9434	0.655889	{smo:SELMODRAFT_169003; K01638 aceB, glcB malate synthase 2.3.3.9 ko01200; Metabolism; Global and overview maps; Carbon metabolism | ko00620; Metabolism; Carbohydrate metabolism; Pyruvate metabolism | ko00630; Metabolism; Carbohydrate metabolism; Glyoxylate and dicarboxylate metabolism}	{ABR18302.1; unknown [Picea sitchensis]}	{sp|Q9LZC3|MASY_ARATH; Malate synthase OS=Arabidopsis thaliana GN=MLS PE=1 SV=1}	{At5g03860; KOG1261 Malate synthase C Energy production and conversion ;}	{GO:0006097; glyoxylate cycle; biological_process GO:0003824; NA GO:0004474; malate synthase activity; molecular_function}	{PF03328:HpcH/HpaI aldolase/citrate lyase family PF01274:Malate synthase}
transcript_HQ_HL_transcript22900/f2p0/1488	-1.41	0.66	{sot:102597808; - - - - -}	{ABK26403.1; unknown [Picea sitchensis]}	{sp|Q9SLN8|DBR_TOBAC; 2-alkenal reductase (NADP(+)-dependent) OS=Nicotiana tabacum GN=DBR PE=1 SV=1}	{At5g16990; KOG1196 Predicted NAD-dependent oxidoreductase R General function prediction only ;}	{GO:0055114; oxidation-reduction process; biological_process}	{PF00107:Zinc-binding dehydrogenase}
transcript_HQ_HL_transcript15725/f9p0/1952	-1.2001	0.661333	{vvi:100251686; K01597 MVD, mvaD diphosphomevalonate decarboxylase 4.1.1.33 ko00900; Metabolism; Metabolism of terpenoids and polyketides; Terpenoid backbone biosynthesis}	{ACN41090.1; unknown [Picea sitchensis]}	{sp|F4JCU3|MVD2_ARATH; Diphosphomevalonate decarboxylase MVD2, peroxisomal OS=Arabidopsis thaliana GN=MVD2 PE=1 SV=1}	{At3g54250; KOG2833 Mevalonate pyrophosphate decarboxylase I Lipid transport and metabolism ;}	{GO:0005524; ATP binding; molecular_function}	{PF00288:GHMP kinases N terminal domain}
transcript_HQ_HL_transcript2968/f2p0/3289	-1.0377	0.663444	{nnu:104598895; K00249 ACADM, acd acyl-CoA dehydrogenase 1.3.8.7 ko01200; Metabolism; Global and overview maps; Carbon metabolism | ko01212; Metabolism; Global and overview maps; Fatty acid metabolism | ko00640; Metabolism; Carbohydrate metabolism; Propanoate metabolism | ko00071; Metabolism; Lipid metabolism; Fatty acid degradation | ko00280; Metabolism; Amino acid metabolism; Valine, leucine an…	{AIL29213.1; acyl-CoA dehydrogenase [Camellia oleifera]}	{sp|Q8RWZ3|IBR3_ARATH; Probable acyl-CoA dehydrogenase IBR3 OS=Arabidopsis thaliana GN=IBR3 PE=1 SV=1}	{At3g06810; KOG1469 Predicted acyl-CoA dehydrogenase R General function prediction only ;}	{GO:0003995; acyl-CoA dehydrogenase activity; molecular_function GO:0055114; oxidation-reduction process; biological_process GO:0016627; oxidoreductase activity, acting on the CH-CH group of donors; molecular_function GO:0008152; NA GO:0050660; flavin adenine dinucleotide binding; molecular_function}	{PF02770:Acyl-CoA dehydrogenase, middle domain PF00441:Acyl-CoA dehydrogenase, C-terminal domain PF02771:Acyl-CoA dehydrogenase, N-terminal domain}
transcript_HQ_HL_transcript23156/f3p0/1512	-5.5258	0.663889	{dosa:Os02t0815500-01; K00121 frmA, ADH5, adhC S-(hydroxymethyl)glutathione dehydrogenase / alcohol dehydrogenase [EC:1.1.1.284 1.1.1.1] 1.1.1.284,1.1.1.1 ko01200; Metabolism; Global and overview maps; Carbon metabolism | ko01220; Metabolism; Global and overview maps; Degradation of aromatic compounds | ko00010; Metabolism; Carbohydrate metabolism; Glycolysis / Gluconeogenesis | ko00680; Metaboli…	{ABK24931.1; unknown [Picea sitchensis]}	{sp|A2XAZ3|ADHX_ORYSI; Alcohol dehydrogenase class-3 OS=Oryza sativa subsp. indica GN=ADHIII PE=3 SV=1}	{At5g43940; KOG0022 Alcohol dehydrogenase, class III Q Secondary metabolites biosynthesis, transport and catabolism ;}	{GO:0006813; potassium ion transport; biological_process GO:0055114; oxidation-reduction process; biological_process GO:0005520; insulin-like growth factor binding; molecular_function GO:0051287; NAD binding; molecular_function GO:0001558; regulation of cell growth; biological_process GO:0005576; NA}	{PF00219:Insulin-like growth factor binding protein PF08240:Alcohol dehydrogenase GroES-like domain PF02254:TrkA-N domain PF02826:D-isomer specific 2-hydroxyacid dehydrogenase, NAD binding domain PF00107:Zinc-binding dehydrogenase}
transcript_HQ_HL_transcript36819/f11p0/644	-1.034	0.665222	{egr:104448272; - - - - -}	{ABK20952.1; unknown [Picea sitchensis]}	{sp|O03982|HIP39_ARATH; Heavy metal-associated isoprenylated plant protein 39 OS=Arabidopsis thaliana GN=HIPP39 PE=2 SV=1}	{At1g01490; KOG1603 Copper chaperone P Inorganic ion transport and metabolism ;}	{GO:0046872; metal ion binding; molecular_function GO:0030001; metal ion transport; biological_process}	{PF00403:Heavy-metal-associated domain}
transcript_HQ_HL_transcript20627/f7p0/1679	-1.0928	0.667333	{sind:105157001; K01738 cysK cysteine synthase A 2.5.1.47 ko01200; Metabolism; Global and overview maps; Carbon metabolism | ko01230; Metabolism; Global and overview maps; Biosynthesis of amino acids | ko00920; Metabolism; Energy metabolism; Sulfur metabolism | ko00270; Metabolism; Amino acid metabolism; Cysteine and methionine metabolism}	{ABK23255.1; unknown [Picea sitchensis]}	{sp|Q9XEA8|CYSK2_ORYSJ; Cysteine synthase OS=Oryza sativa subsp. japonica GN=RCS3 PE=2 SV=1}	{At2g43750; KOG1252 Cystathionine beta-synthase and related enzymes E Amino acid transport and metabolism ;}	{GO:0009116; nucleoside metabolic process; biological_process}	{PF00156:Phosphoribosyl transferase domain}
transcript_HQ_HL_transcript13478/f7p0/2070	-1.1722	0.668556	{atr:18441884; K00036 G6PD, zwf glucose-6-phosphate 1-dehydrogenase [EC:1.1.1.49 1.1.1.363] 1.1.1.49,1.1.1.363 ko01200; Metabolism; Global and overview maps; Carbon metabolism | ko00030; Metabolism; Carbohydrate metabolism; Pentose phosphate pathway | ko00480; Metabolism; Metabolism of other amino acids; Glutathione metabolism | ko05230; Human Diseases; Cancers: Overview; Central carbon metabolis…	{ACN41003.1; unknown [Picea sitchensis]}	{sp|Q9FJI5|G6PD6_ARATH; Glucose-6-phosphate 1-dehydrogenase, cytoplasmic isoform 2 OS=Arabidopsis thaliana GN=ACG12 PE=2 SV=1}	{At5g40760; KOG0563 Glucose-6-phosphate 1-dehydrogenase G Carbohydrate transport and metabolism ;}	{GO:0006006; glucose metabolic process; biological_process GO:0004345; glucose-6-phosphate dehydrogenase activity; molecular_function GO:0050661; NADP binding; molecular_function GO:0055114; oxidation-reduction process; biological_process}	{PF02781:Glucose-6-phosphate dehydrogenase, C-terminal domain PF00479:Glucose-6-phosphate dehydrogenase, NAD binding domain}
transcript_HQ_HL_transcript13750/f4p0/2058	-2.5705	0.670444	{bvg:104895143; K18857 ADH1 alcohol dehydrogenase class-P 1.1.1.1 ko00010; Metabolism; Carbohydrate metabolism; Glycolysis / Gluconeogenesis | ko00071; Metabolism; Lipid metabolism; Fatty acid degradation | ko00592; Metabolism; Lipid metabolism; alpha-Linolenic acid metabolism | ko00350; Metabolism; Amino acid metabolism; Tyrosine metabolism}	{ABK24305.1; unknown [Picea sitchensis]}	{sp|P14674|ADH2_SOLTU; Alcohol dehydrogenase 2 OS=Solanum tuberosum GN=ADH2 PE=2 SV=1}	{At1g77120; KOG0022 Alcohol dehydrogenase, class III Q Secondary metabolites biosynthesis, transport and catabolism ;}	{GO:0051287; NAD binding; molecular_function GO:0055114; oxidation-reduction process; biological_process}	{PF08240:Alcohol dehydrogenase GroES-like domain PF00107:Zinc-binding dehydrogenase PF02826:D-isomer specific 2-hydroxyacid dehydrogenase, NAD binding domain}
transcript_HQ_HL_transcript23887/f3p0/1493	-1.4456	0.673	{vvi:100249958; - - - - -}	{ABK24656.1; unknown [Picea sitchensis]}	{sp|P34913|HYES_HUMAN; Bifunctional epoxide hydrolase 2 OS=Homo sapiens GN=EPHX2 PE=1 SV=2}	{At3g51000; KOG4178 Soluble epoxide hydrolase I Lipid transport and metabolism ;}	{GO:0006508; proteolysis; biological_process GO:0016787; hydrolase activity; molecular_function GO:0008236; serine-type peptidase activity; molecular_function}	{PF00326:Prolyl oligopeptidase family PF01738:Dienelactone hydrolase family}
transcript_HQ_HL_transcript31354/f8p0/1076	-5.9377	0.679444	{atr:18440209; - - - - -}	{ABK22475.1; unknown [Picea sitchensis]}	{sp|Q8VYN9|PHO32_ARATH; Universal stress protein PHOS32 OS=Arabidopsis thaliana GN=PHOS32 PE=1 SV=1}	{NA}	{GO:0006950; response to stress; biological_process GO:0008771; [citrate (pro-3S)-lyase] ligase activity; molecular_function}	{PF08218:Citrate lyase ligase C-terminal domain PF00582:Universal stress protein family}
transcript_HQ_HL_transcript12401/f2p0/2154	-1.842	0.679556	{sind:105158640; K07513 ACAA1 acetyl-CoA acyltransferase 1 2.3.1.16 ko01212; Metabolism; Global and overview maps; Fatty acid metabolism | ko00071; Metabolism; Lipid metabolism; Fatty acid degradation | ko00592; Metabolism; Lipid metabolism; alpha-Linolenic acid metabolism | ko01040; Metabolism; Lipid metabolism; Biosynthesis of unsaturated fatty acids | ko00280; Metabolism; Amino acid metabolism…	{ACN39947.1; unknown [Picea sitchensis]}	{sp|Q56WD9|THIK2_ARATH; 3-ketoacyl-CoA thiolase 2, peroxisomal OS=Arabidopsis thaliana GN=PED1 PE=1 SV=2}	{At2g33150; KOG1389 3-oxoacyl CoA thiolase I Lipid transport and metabolism ;}	{GO:0008152; NA GO:0016747; transferase activity, transferring acyl groups other than amino-acyl groups; molecular_function}	{PF02803:Thiolase, C-terminal domain PF00108:Thiolase, N-terminal domain}
transcript_HQ_HL_transcript564/f8p0/4355	-1.1194	0.680889	{ccp:CHC_T00003198001; - - - - -}	{ACN40313.1; unknown [Picea sitchensis]}	{sp|Q5AWS6|CDC48_EMENI; Cell division control protein 48 OS=Emericella nidulans (strain FGSC A4 / ATCC 38163 / CBS 112.46 / NRRL 194 / M139) GN=cdc48 PE=1 SV=2}	{Hs20532580; KOG0730 AAA+-type ATPase O Posttranslational modification, protein turnover, chaperones ;}	{GO:0003724; RNA helicase activity; molecular_function GO:0006810; transport; biological_process GO:0005524; ATP binding; molecular_function GO:0003678; DNA helicase activity; molecular_function GO:0003723; RNA binding; molecular_function GO:0016301; kinase activity; molecular_function GO:0006355; regulation of transcription, DNA-dependent; biological_process GO:0016887; ATPase activity; molecula…	{PF07728:AAA domain (dynein-related subfamily) PF06068:TIP49 C-terminus PF06414:Zeta toxin PF07724:AAA domain (Cdc48 subfamily) PF00004:ATPase family associated with various cellular activities (AAA) PF01695:IstB-like ATP binding protein PF13499:EF-hand domain pair PF03193:Protein of unknown function, DUF258 PF00158:Sigma-54 interaction domain PF00910:RNA helicase PF00437:Type II/IV secretion sys…
transcript_HQ_HL_transcript15165/f4p0/1971	-1.1979	0.681111	{atr:18443251; - - - - -}	{ADE75682.1; unknown [Picea sitchensis]}	{sp|Q8VWZ7|C76B6_CATRO; Geraniol 8-hydroxylase OS=Catharanthus roseus GN=CYP76B6 PE=1 SV=1}	{At2g45570; KOG0156 Cytochrome P450 CYP2 subfamily Q Secondary metabolites biosynthesis, transport and catabolism ;}	{GO:0055114; oxidation-reduction process; biological_process GO:0020037; heme binding; molecular_function GO:0016705; oxidoreductase activity, acting on paired donors, with incorporation or reduction of molecular oxygen; molecular_function GO:0005506; iron ion binding; molecular_function}	{PF00067:Cytochrome P450}
transcript_HQ_HL_transcript4014/f3p0/3087	-1.9862	0.681889	{NA}	{GAQ84192.1; protein with ubiquitin conjugating enzyme domain [Klebsormidium flaccidum]}	{sp|Q8N3A8|PARP8_HUMAN; Poly [ADP-ribose] polymerase 8 OS=Homo sapiens GN=PARP8 PE=2 SV=1}	{NA}	{GO:0003950; NAD+ ADP-ribosyltransferase activity; molecular_function}	{PF00644:Poly(ADP-ribose) polymerase catalytic domain}
transcript_HQ_HL_transcript18911/f2p0/1767	-1.513	0.682	{pmum:103323253; K01648 ACLY ATP citrate (pro-S)-lyase 2.3.3.8 ko00020; Metabolism; Carbohydrate metabolism; Citrate cycle (TCA cycle) | ko00720; Metabolism; Energy metabolism; Carbon fixation pathways in prokaryotes}	{ABK24345.1; unknown [Picea sitchensis]}	{sp|Q2QNG7|ACLA3_ORYSJ; ATP-citrate synthase alpha chain protein 3 OS=Oryza sativa subsp. japonica GN=ACLA-3 PE=2 SV=1}	{At1g10670; KOG1254 ATP-citrate lyase C Energy production and conversion ;}	{NA}	{NA}
transcript_HQ_HL_transcript8799/f5p0/2440	-3.6376	0.682444	{cit:102628589; - - - - -}	{ABR16361.1; unknown [Picea sitchensis]}	{sp|Q9ZU35|AB7G_ARATH; ABC transporter G family member 7 OS=Arabidopsis thaliana GN=ABCG7 PE=2 SV=1}	{At2g01320; KOG0061 Transporter, ABC superfamily (Breast cancer resistance protein) Q Secondary metabolites biosynthesis, transport and catabolism ;}	{GO:0004127; cytidylate kinase activity; molecular_function GO:0006139; nucleobase, nucleoside, nucleotide and nucleic acid metabolic process; biological_process GO:0003723; RNA binding; molecular_function GO:0016020; membrane; cellular_component GO:0005524; ATP binding; molecular_function GO:0006810; transport; biological_process GO:0003724; RNA helicase activity; molecular_function GO:0006777; …	{PF02224:Cytidylate kinase PF01061:ABC-2 type transporter PF00005:ABC transporter PF01926:50S ribosome-binding GTPase PF13304:AAA domain, putative AbiEii toxin, Type IV TA system PF00437:Type II/IV secretion system protein PF00910:RNA helicase PF03205:Molybdopterin guanine dinucleotide synthesis protein B PF03193:Protein of unknown function, DUF258}
transcript_HQ_HL_transcript25011/f2p0/1442	-1.4731	0.683667	{jcu:105636415; - - - - -}	{CBI24589.3; unnamed protein product, partial [Vitis vinifera]}	{sp|O49668|PAM68_ARATH; Protein PAM68, chloroplastic OS=Arabidopsis thaliana GN=PAM68 PE=1 SV=1}	{NA}	{NA}	{NA}
transcript_HQ_HL_transcript15371/f34p0/1901	-2.2188	0.686	{atr:18443251; - - - - -}	{ABR17519.1; unknown [Picea sitchensis]}	{sp|O64637|C76C2_ARATH; Cytochrome P450 76C2 OS=Arabidopsis thaliana GN=CYP76C2 PE=2 SV=1}	{At2g45570; KOG0156 Cytochrome P450 CYP2 subfamily Q Secondary metabolites biosynthesis, transport and catabolism ;}	{GO:0020037; heme binding; molecular_function GO:0016705; oxidoreductase activity, acting on paired donors, with incorporation or reduction of molecular oxygen; molecular_function GO:0005506; iron ion binding; molecular_function GO:0055114; oxidation-reduction process; biological_process}	{PF00067:Cytochrome P450}
transcript_HQ_HL_transcript13917/f2p0/2049	-1.3539	0.690778	{cmo:103485010; K20562 CYP736A biphenyl-4-hydroxylase - -}	{ACN40196.1; unknown [Picea sitchensis]}	{sp|H2DH18|C7A12_PANGI; Cytochrome P450 CYP736A12 OS=Panax ginseng PE=2 SV=1}	{At4g36220; KOG0156 Cytochrome P450 CYP2 subfamily Q Secondary metabolites biosynthesis, transport and catabolism ;}	{GO:0005506; iron ion binding; molecular_function GO:0020037; heme binding; molecular_function GO:0016705; oxidoreductase activity, acting on paired donors, with incorporation or reduction of molecular oxygen; molecular_function GO:0055114; oxidation-reduction process; biological_process}	{PF00067:Cytochrome P450}
transcript_HQ_HL_transcript33664/f2p0/883	-4.8822	0.691111	{bvg:104890589; - - - - -}	{ABK25958.1; unknown [Picea sitchensis]}	{sp|Q55EX9|Y8948_DICDI; Putative methyltransferase DDB_G0268948 OS=Dictyostelium discoideum GN=DDB_G0268948 PE=1 SV=2}	{At4g22530; KOG3010 Methyltransferase R General function prediction only ;}	{GO:0008173; RNA methyltransferase activity; molecular_function GO:0009452; RNA capping; biological_process GO:0008168; methyltransferase activity; molecular_function GO:0001510; RNA methylation; biological_process GO:0006396; RNA processing; biological_process GO:0008152; NA}	{PF09445:RNA cap guanine-N2 methyltransferase PF08241:Methyltransferase domain PF05958:tRNA (Uracil-5-)-methyltransferase PF05175:Methyltransferase small domain}
transcript_HQ_HL_transcript23043/f2p0/1540	-6.1908	0.693556	{atr:18447919; K01488 add, ADA adenosine deaminase 3.5.4.4 ko00230; Metabolism; Nucleotide metabolism; Purine metabolism | ko05340; Human Diseases; Immune diseases; Primary immunodeficiency}	{ERN19533.1; hypothetical protein AMTR_s00062p00059690 [Amborella trichopoda]}	{sp|Q6DHV7|ADAL_HUMAN; Adenosine deaminase-like protein OS=Homo sapiens GN=ADAL PE=2 SV=2}	{At4g04880; KOG1097 Adenine deaminase/adenosine deaminase F Nucleotide transport and metabolism ;}	{GO:0019239; deaminase activity; molecular_function}	{PF00962:Adenosine/AMP deaminase}
transcript_HQ_HL_transcript30897/f3p0/1012	-2.7217	0.694556	{atr:18995804; - - - - -}	{ABK23307.1; unknown [Picea sitchensis]}	{sp|Q945P1|EULS3_ARATH; Ricin B-like lectin EULS3 OS=Arabidopsis thaliana GN=EULS3 PE=1 SV=1}	{NA}	{NA}	{NA}
transcript_HQ_HL_transcript10862/f6p0/2279	-1.0586	0.695556	{egu:105040502; K00029 E1.1.1.40, maeB malate dehydrogenase (oxaloacetate-decarboxylating)(NADP+) 1.1.1.40 ko01200; Metabolism; Global and overview maps; Carbon metabolism | ko00620; Metabolism; Carbohydrate metabolism; Pyruvate metabolism | ko00710; Metabolism; Energy metabolism; Carbon fixation in photosynthetic organisms}	{XP_010915357.1; PREDICTED: NADP-dependent malic enzyme isoform X1 [Elaeis guineensis]}	{sp|P51615|MAOX_VITVI; NADP-dependent malic enzyme OS=Vitis vinifera PE=2 SV=1}	{At1g79750; KOG1257 NADP+-dependent malic enzyme C Energy production and conversion ;}	{GO:0009236; cobalamin biosynthetic process; biological_process GO:0004471; malate dehydrogenase (decarboxylating) activity; molecular_function GO:0051188; cofactor biosynthetic process; biological_process GO:0000166; nucleotide binding; molecular_function GO:0055114; oxidation-reduction process; biological_process GO:0051287; NAD binding; molecular_function GO:0043752; adenosylcobinamide kinase …	{PF03949:Malic enzyme, NAD binding domain PF02283:Cobinamide kinase / cobinamide phosphate guanyltransferase PF00390:Malic enzyme, N-terminal domain}
transcript_HQ_HL_transcript28632/f3p0/1230	-2.1785	0.698333	{egu:105048473; K13082 DFR bifunctional dihydroflavonol 4-reductase/flavanone 4-reductase [EC:1.1.1.219 1.1.1.234] 1.1.1.219,1.1.1.234 ko00941; Metabolism; Biosynthesis of other secondary metabolites; Flavonoid biosynthesis}	{ABK27116.1; unknown [Picea sitchensis]}	{sp|P51110|DFRA_VITVI; Dihydroflavonol 4-reductase OS=Vitis vinifera GN=DFR PE=1 SV=1}	{At5g42800; KOG1502 Flavonol reductase/cinnamoyl-CoA reductase V Defense mechanisms ;}	{GO:0006694; steroid biosynthetic process; biological_process GO:0003824; NA GO:0050662; coenzyme binding; molecular_function GO:0055114; oxidation-reduction process; biological_process GO:0003854; 3-beta-hydroxy-delta5-steroid dehydrogenase activity; molecular_function GO:0016616; oxidoreductase activity, acting on the CH-OH group of donors, NAD or NADP as acceptor; molecular_function}	{PF01073:3-beta hydroxysteroid dehydrogenase/isomerase family PF01370:NAD dependent epimerase/dehydratase family}
transcript_HQ_HL_transcript21364/f19p0/1613	-2.2006	0.699889	{sind:105159420; K18857 ADH1 alcohol dehydrogenase class-P 1.1.1.1 ko00010; Metabolism; Carbohydrate metabolism; Glycolysis / Gluconeogenesis | ko00071; Metabolism; Lipid metabolism; Fatty acid degradation | ko00592; Metabolism; Lipid metabolism; alpha-Linolenic acid metabolism | ko00350; Metabolism; Amino acid metabolism; Tyrosine metabolism}	{AAC49540.1; alcohol dehydrogenase, partial [Pinus banksiana]}	{sp|P25141|ADH1_PETHY; Alcohol dehydrogenase 1 OS=Petunia hybrida GN=ADH1 PE=1 SV=1}	{At1g77120; KOG0022 Alcohol dehydrogenase, class III Q Secondary metabolites biosynthesis, transport and catabolism ;}	{GO:0055114; oxidation-reduction process; biological_process GO:0051287; NAD binding; molecular_function GO:0016616; oxidoreductase activity, acting on the CH-OH group of donors, NAD or NADP as acceptor; molecular_function}	{PF02826:D-isomer specific 2-hydroxyacid dehydrogenase, NAD binding domain PF00107:Zinc-binding dehydrogenase PF03721:UDP-glucose/GDP-mannose dehydrogenase family, NAD binding domain PF08240:Alcohol dehydrogenase GroES-like domain}
transcript_HQ_HL_transcript24379/f2p0/1480	-5.1	0.699889	{nnu:104592359; K06130 LYPLA2 lysophospholipase II 3.1.1.5 ko00564; Metabolism; Lipid metabolism; Glycerophospholipid metabolism}	{ABR16303.1; unknown [Picea sitchensis]}	{sp|Q9WTL7|LYPA2_MOUSE; Acyl-protein thioesterase 2 OS=Mus musculus GN=Lypla2 PE=1 SV=1}	{At5g20060; KOG2112 Lysophospholipase I Lipid transport and metabolism ;}	{GO:0006629; lipid metabolic process; biological_process GO:0008236; serine-type peptidase activity; molecular_function GO:0006508; proteolysis; biological_process GO:0016042; lipid catabolic process; biological_process GO:0004806; triglyceride lipase activity; molecular_function GO:0016787; hydrolase activity; molecular_function}	{PF01738:Dienelactone hydrolase family PF03583:Secretory lipase PF02230:Phospholipase/Carboxylesterase PF00326:Prolyl oligopeptidase family PF01764:Lipase (class 3)}
transcript_HQ_HL_transcript10748/f3p0/2290	-1.6758	0.704667	{dosa:Os02t0194100-01; K01647 CS, gltA citrate synthase 2.3.3.1 ko01200; Metabolism; Global and overview maps; Carbon metabolism | ko01210; Metabolism; Global and overview maps; 2-Oxocarboxylic acid metabolism | ko01230; Metabolism; Global and overview maps; Biosynthesis of amino acids | ko00020; Metabolism; Carbohydrate metabolism; Citrate cycle (TCA cycle) | ko00630; Metabolism; Carbohydrate me…	{ABR16541.1; unknown [Picea sitchensis]}	{sp|O80433|CISY_DAUCA; Citrate synthase, mitochondrial OS=Daucus carota GN=CS PE=2 SV=1}	{At2g44350; KOG2617 Citrate synthase C Energy production and conversion ;}	{GO:0046912; transferase activity, transferring acyl groups, acyl groups converted into alkyl on transfer; molecular_function GO:0006355; regulation of transcription, DNA-dependent; biological_process GO:0009584; detection of visible light; biological_process GO:0018298; protein-chromophore linkage; biological_process}	{PF00285:Citrate synthase, C-terminal domain PF00360:Phytochrome region}
transcript_HQ_HL_transcript29750/f44p0/1001	-1.1098	0.705667	{vra:106757973; K00799 GST, gst glutathione S-transferase 2.5.1.18 ko00480; Metabolism; Metabolism of other amino acids; Glutathione metabolism | ko00980; Metabolism; Xenobiotics biodegradation and metabolism; Metabolism of xenobiotics by cytochrome P450 | ko00982; Metabolism; Xenobiotics biodegradation and metabolism; Drug metabolism - cytochrome P450 | ko05204; Human Diseases; Cancers: Overview…	{AGC13139.1; lambda class glutathione S-transferase [Pinus tabuliformis]}	{sp|Q9LZ06|GSTL3_ARATH; Glutathione S-transferase L3 OS=Arabidopsis thaliana GN=GSTL3 PE=2 SV=1}	{At5g02790; KOG0406 Glutathione S-transferase O Posttranslational modification, protein turnover, chaperones ;}	{GO:0005515; protein binding; molecular_function}	{PF02798:Glutathione S-transferase, N-terminal domain PF13417:Glutathione S-transferase, N-terminal domain PF13409:Glutathione S-transferase, N-terminal domain}
transcript_HQ_HL_transcript15190/f3p0/1988	-2.1568	0.710111	{atr:18445359; K01188 E3.2.1.21 beta-glucosidase 3.2.1.21 ko00500; Metabolism; Carbohydrate metabolism; Starch and sucrose metabolism | ko00460; Metabolism; Metabolism of other amino acids; Cyanoamino acid metabolism | ko00940; Metabolism; Biosynthesis of other secondary metabolites; Phenylpropanoid biosynthesis}	{XP_006855559.1; PREDICTED: beta-glucosidase 22 [Amborella trichopoda]}	{sp|Q60DX8|BGL22_ORYSJ; Beta-glucosidase 22 OS=Oryza sativa subsp. japonica GN=BGLU22 PE=2 SV=1}	{At1g02850; KOG0626 Beta-glucosidase, lactase phlorizinhydrolase, and related proteins G Carbohydrate transport and metabolism ;}	{GO:0005975; carbohydrate metabolic process; biological_process GO:0004553; hydrolase activity, hydrolyzing O-glycosyl compounds; molecular_function}	{PF00232:Glycosyl hydrolase family 1}
transcript_HQ_HL_transcript29161/f2p0/1202	-1.5081	0.711	{egu:105044786; K00430 E1.11.1.7 peroxidase 1.11.1.7 ko00940; Metabolism; Biosynthesis of other secondary metabolites; Phenylpropanoid biosynthesis}	{ABK25962.1; unknown [Picea sitchensis]}	{sp|A7NY33|PER4_VITVI; Peroxidase 4 OS=Vitis vinifera GN=GSVIVT00023967001 PE=1 SV=1}	{NA}	{GO:0006979; response to oxidative stress; biological_process GO:0055114; oxidation-reduction process; biological_process GO:0003677; DNA binding; molecular_function GO:0020037; heme binding; molecular_function GO:0004601; peroxidase activity; molecular_function}	{PF00141:Peroxidase PF07229:VirE2}
transcript_HQ_HL_transcript16089/f5p0/1877	-1.3384	0.711222	{cit:102621350; K00938 E2.7.4.2, mvaK2 phosphomevalonate kinase 2.7.4.2 ko00900; Metabolism; Metabolism of terpenoids and polyketides; Terpenoid backbone biosynthesis}	{XP_011621878.1; PREDICTED: probable phosphomevalonate kinase [Amborella trichopoda]}	{sp|Q9C6T1|PMK_ARATH; Phosphomevalonate kinase, peroxisomal OS=Arabidopsis thaliana GN=PMK PE=1 SV=1}	{At1g31910; KOG4519 Phosphomevalonate kinase I Lipid transport and metabolism ;}	{GO:0005524; ATP binding; molecular_function}	{PF00288:GHMP kinases N terminal domain}
transcript_HQ_HL_transcript15873/f3p0/1925	-1.2464	0.713556	{atr:18434518; - - - - -}	{OAY48056.1; hypothetical protein MANES_06G127700 [Manihot esculenta]}	{NA}	{NA}	{NA}	{NA}
transcript_HQ_HL_transcript27304/f4p0/1318	-1.6577	0.714556	{jcu:105630658; - - - - -}	{ABK26526.1; unknown [Picea sitchensis]}	{sp|Q41001|BCP_PEA; Blue copper protein OS=Pisum sativum PE=2 SV=1}	{NA}	{GO:0050840; extracellular matrix binding; molecular_function GO:0009055; NA GO:0005507; copper ion binding; molecular_function GO:0005576; NA}	{PF00127:Copper binding proteins, plastocyanin/azurin family PF07174:Fibronectin-attachment protein (FAP) PF02298:Plastocyanin-like domain}
transcript_HQ_HL_transcript6036/f4p0/2740	-1.4342	0.715222	{smo:SELMODRAFT_421595; K01301 NAALAD N-acetylated-alpha-linked acidic dipeptidase 3.4.17.21 -}	{XP_001784043.1; predicted protein [Physcomitrella patens]}	{sp|Q9M1S8|GCP2_ARATH; Probable glutamate carboxypeptidase 2 OS=Arabidopsis thaliana GN=AMP1 PE=1 SV=3}	{At5g19740; KOG2195 Transferrin receptor and related proteins containing the protease-associated (PA) domain OPR Posttranslational modification, protein turnover, chaperones ; Inorganic ion transport and metabolism ; General function prediction only ;}	{GO:0016021; integral to membrane; cellular_component GO:0016485; protein processing; biological_process}	{PF05450:Nicastrin}
transcript_HQ_HL_transcript21429/f3p0/1630	-2.7558	0.715778	{nnu:104605233; K00475 E1.14.11.9 naringenin 3-dioxygenase 1.14.11.9 ko00941; Metabolism; Biosynthesis of other secondary metabolites; Flavonoid biosynthesis}	{AGY80772.1; flavanone 3-hydroxylase [Pinus radiata]}	{sp|Q06942|FL3H_MALDO; Naringenin,2-oxoglutarate 3-dioxygenase OS=Malus domestica PE=2 SV=1}	{At3g51240; KOG0143 Iron/ascorbate family oxidoreductases QR Secondary metabolites biosynthesis, transport and catabolism ; General function prediction only ;}	{GO:0016491; oxidoreductase activity; molecular_function GO:0055114; oxidation-reduction process; biological_process}	{PF03171:2OG-Fe(II) oxygenase superfamily}
transcript_HQ_HL_transcript27243/f2p0/1311	-4.4525	0.715778	{pxb:103957850; K08695 ANR anthocyanidin reductase 1.3.1.77 ko00941; Metabolism; Biosynthesis of other secondary metabolites; Flavonoid biosynthesis}	{ABR18365.1; unknown [Picea sitchensis]}	{sp|Q7PCC4|ANRCH_VITVI; Anthocyanidin reductase ((2S)-flavan-3-ol-forming) OS=Vitis vinifera GN=ANR PE=1 SV=1}	{At1g61720; KOG1502 Flavonol reductase/cinnamoyl-CoA reductase V Defense mechanisms ;}	{GO:0016616; oxidoreductase activity, acting on the CH-OH group of donors, NAD or NADP as acceptor; molecular_function GO:0019073; viral DNA genome packaging; biological_process GO:0003854; 3-beta-hydroxy-delta5-steroid dehydrogenase activity; molecular_function GO:0055114; oxidation-reduction process; biological_process GO:0050662; coenzyme binding; molecular_function GO:0003824; NA GO:0006694; …	{PF03581:Herpesvirus UL33-like protein PF01370:NAD dependent epimerase/dehydratase family PF01073:3-beta hydroxysteroid dehydrogenase/isomerase family}
transcript_HQ_HL_transcript29497/f5p0/1188	-1.3298	0.717556	{smo:SELMODRAFT_103994; K02937 RP-L7e, RPL7 large subunit ribosomal protein L7e - ko03010; Genetic Information Processing; Translation; Ribosome}	{ABK26757.1; unknown [Picea sitchensis]}	{sp|P60040|RL72_ARATH; 60S ribosomal protein L7-2 OS=Arabidopsis thaliana GN=RPL7B PE=1 SV=1}	{At2g01250; KOG3184 60S ribosomal protein L7 J Translation, ribosomal structure and biogenesis ;}	{NA}	{NA}
transcript_HQ_HL_transcript17651/f8p0/1852	-4.8273	0.722444	{egr:104437293; K20667 CYP716A beta-amyrin 28-monooxygenase 1.14.13.201 -}	{Q50EK1.1; RecName: Full=Cytochrome P450 716B1; AltName: Full=Cytochrome P450 CYPA1}	{sp|Q50EK1|C16B1_PICSI; Cytochrome P450 716B1 OS=Picea sitchensis GN=CYP716B1 PE=2 SV=1}	{At5g36110; KOG0157 Cytochrome P450 CYP4/CYP19/CYP26 subfamilies QI Secondary metabolites biosynthesis, transport and catabolism ; Lipid transport and metabolism ;}	{GO:0020037; heme binding; molecular_function GO:0016705; oxidoreductase activity, acting on paired donors, with incorporation or reduction of molecular oxygen; molecular_function GO:0005506; iron ion binding; molecular_function GO:0055114; oxidation-reduction process; biological_process}	{PF00067:Cytochrome P450}
transcript_HQ_HL_transcript28320/f10p0/1244	-2.3691	0.722889	{jcu:105630602; - - - - -}	{XP_002971143.1; hypothetical protein SELMODRAFT_94768 [Selaginella moellendorffii]}	{sp|P27216|ANX13_HUMAN; Annexin A13 OS=Homo sapiens GN=ANXA13 PE=1 SV=3}	{At1g35720; KOG0819 Annexin U Intracellular trafficking, secretion, and vesicular transport ;}	{GO:0003899; DNA-directed RNA polymerase activity; molecular_function GO:0004674; protein serine/threonine kinase activity; molecular_function GO:0005509; calcium ion binding; molecular_function GO:0003677; DNA binding; molecular_function GO:0005544; calcium-dependent phospholipid binding; molecular_function GO:0006351; transcription, DNA-dependent; biological_process}	{PF00191:Annexin PF00940:DNA-dependent RNA polymerase PF08587:Ubiquitin associated domain (UBA) }
transcript_HQ_HL_transcript11926/f4p0/2191	-1.6845	0.724222	{atr:18447241; K00383 GSR, gor glutathione reductase (NADPH) 1.8.1.7 ko00480; Metabolism; Metabolism of other amino acids; Glutathione metabolism | ko04918; Organismal Systems; Endocrine system; Thyroid hormone synthesis}	{ABR18281.1; unknown [Picea sitchensis]}	{sp|P48642|GSHRC_ORYSJ; Glutathione reductase, cytosolic OS=Oryza sativa subsp. japonica GN=GRC2 PE=2 SV=2}	{At3g24170; KOG0405 Pyridine nucleotide-disulphide oxidoreductase Q Secondary metabolites biosynthesis, transport and catabolism ;}	{GO:0050660; flavin adenine dinucleotide binding; molecular_function GO:0008033; tRNA processing; biological_process GO:0016491; oxidoreductase activity; molecular_function GO:0045454; cell redox homeostasis; biological_process GO:0055114; oxidation-reduction process; biological_process}	{PF02852:Pyridine nucleotide-disulphide oxidoreductase, dimerisation domain PF07992:Pyridine nucleotide-disulphide oxidoreductase PF12831:FAD dependent oxidoreductase PF00070:Pyridine nucleotide-disulphide oxidoreductase PF01134:Glucose inhibited division protein A}
transcript_HQ_HL_transcript20317/f2p0/1698	-2.2397	0.726778	{sita:101769176; K03015 RPB7, POLR2G DNA-directed RNA polymerase II subunit RPB7 - ko00230; Metabolism; Nucleotide metabolism; Purine metabolism | ko00240; Metabolism; Nucleotide metabolism; Pyrimidine metabolism | ko03020; Genetic Information Processing; Transcription; RNA polymerase | ko05016; Human Diseases; Neurodegenerative diseases; Huntington's disease | ko05169; Human Diseases; Infectious…	{XP_006654370.2; PREDICTED: DNA-directed RNA polymerase II subunit RPB7 [Oryza brachyantha]}	{sp|P46279|RPB7_SOYBN; DNA-directed RNA polymerase II subunit RPB7 OS=Glycine max PE=2 SV=1}	{At5g59180; KOG3298 DNA-directed RNA polymerase subunit E' K Transcription ;}	{GO:0006351; transcription, DNA-dependent; biological_process GO:0003676; nucleic acid binding; molecular_function GO:0003899; DNA-directed RNA polymerase activity; molecular_function}	{PF00575:S1 RNA binding domain PF03876:SHS2 domain found in N terminus of Rpb7p/Rpc25p/MJ0397}
transcript_HQ_HL_transcript23292/f23p0/1424	-1.4745	0.730222	{pop:POPTR_0001s08410g; K05277 E1.14.11.19 leucoanthocyanidin dioxygenase 1.14.11.19 ko00941; Metabolism; Biosynthesis of other secondary metabolites; Flavonoid biosynthesis}	{AHW42460.1; GA2ox10 [Pinus tabuliformis]}	{sp|P51091|LDOX_MALDO; Leucoanthocyanidin dioxygenase OS=Malus domestica GN=ANS PE=2 SV=1}	{At4g22880; KOG0143 Iron/ascorbate family oxidoreductases QR Secondary metabolites biosynthesis, transport and catabolism ; General function prediction only ;}	{GO:0016491; oxidoreductase activity; molecular_function GO:0006032; chitin catabolic process; biological_process GO:0055114; oxidation-reduction process; biological_process GO:0008061; chitin binding; molecular_function}	{PF03427:Carbohydrate binding domain (family 19) PF03171:2OG-Fe(II) oxygenase superfamily}
transcript_HQ_HL_transcript21794/f6p0/1645	-3.2427	0.731	{rcu:8282965; K13066 E2.1.1.68, COMT caffeic acid 3-O-methyltransferase 2.1.1.68 ko00940; Metabolism; Biosynthesis of other secondary metabolites; Phenylpropanoid biosynthesis}	{ABK23738.1; unknown [Picea sitchensis]}	{sp|Q00763|COMT1_POPTM; Caffeic acid 3-O-methyltransferase 1 OS=Populus tremuloides GN=OMT1 PE=1 SV=1}	{At5g54160; KOG3178 Hydroxyindole-O-methyltransferase and related SAM-dependent methyltransferases R General function prediction only ;}	{GO:0008171; O-methyltransferase activity; molecular_function GO:0008168; methyltransferase activity; molecular_function GO:0006480; N-terminal protein amino acid methylation; biological_process GO:0046983; protein dimerization activity; molecular_function}	{PF08100:Dimerisation domain PF00891:O-methyltransferase PF05891:AdoMet dependent proline di-methyltransferase}
transcript_HQ_HL_transcript11096/f2p0/2249	-2.9089	0.733111	{nnu:104592538; K00864 glpK, GK glycerol kinase 2.7.1.30 ko00561; Metabolism; Lipid metabolism; Glycerolipid metabolism | ko03320; Organismal Systems; Endocrine system; PPAR signaling pathway | ko04626; Organismal Systems; Environmental adaptation; Plant-pathogen interaction}	{ABK24550.1; unknown [Picea sitchensis]}	{sp|Q9M8L4|GLPK_ARATH; Glycerol kinase OS=Arabidopsis thaliana GN=GLPK PE=1 SV=1}	{At1g80460; KOG2517 Ribulose kinase and related carbohydrate kinases G Carbohydrate transport and metabolism ;}	{GO:0005975; carbohydrate metabolic process; biological_process GO:0016773; phosphotransferase activity, alcohol group as acceptor; molecular_function}	{PF02782:FGGY family of carbohydrate kinases, C-terminal domain PF00370:FGGY family of carbohydrate kinases, N-terminal domain}
transcript_HQ_HL_transcript31353/f2p0/1057	-4.0326	0.735444	{brp:103839523; - - - - -}	{AFG46345.1; hypothetical protein 2_896_01, partial [Pinus taeda]}	{sp|Q8VYN9|PHO32_ARATH; Universal stress protein PHOS32 OS=Arabidopsis thaliana GN=PHOS32 PE=1 SV=1}	{NA}	{GO:0006950; response to stress; biological_process}	{PF00582:Universal stress protein family}
transcript_HQ_HL_transcript30379/f2p0/1111	-2.262	0.737667	{pop:POPTR_0001s12230g; - - - - -}	{ACN40593.1; unknown [Picea sitchensis]}	{sp|Q9SCY2|FKB13_ARATH; Peptidyl-prolyl cis-trans isomerase FKBP13, chloroplastic OS=Arabidopsis thaliana GN=FKBP13 PE=1 SV=2}	{At5g45680; KOG0549 FKBP-type peptidyl-prolyl cis-trans isomerase O Posttranslational modification, protein turnover, chaperones ;}	{NA}	{NA}
transcript_HQ_HL_transcript14595/f4p0/1971	-1.1831	0.739778	{atr:18438282; K13496 UGT73C UDP-glucosyl transferase 73C 2.4.1.- -}	{ABR18046.1; unknown [Picea sitchensis]}	{sp|Q9AT54|SCGT_TOBAC; Scopoletin glucosyltransferase OS=Nicotiana tabacum GN=TOGT1 PE=1 SV=1}	{At2g36780; KOG1192 UDP-glucuronosyl and UDP-glucosyl transferase GC Carbohydrate transport and metabolism ; Energy production and conversion ;}	{GO:0005975; carbohydrate metabolic process; biological_process GO:0016758; transferase activity, transferring hexosyl groups; molecular_function GO:0030259; lipid glycosylation; biological_process GO:0008152; NA}	{PF00201:UDP-glucoronosyl and UDP-glucosyl transferase PF03033:Glycosyltransferase family 28 N-terminal domain}
transcript_HQ_HL_transcript32688/f6p0/973	-2.9787	0.740556	{ppp:PHYPADRAFT_128349; K08967 mtnD, mtnZ, ADI1 1,2-dihydroxy-3-keto-5-methylthiopentene dioxygenase [EC:1.13.11.53 1.13.11.54] 1.13.11.53,1.13.11.54 ko00270; Metabolism; Amino acid metabolism; Cysteine and methionine metabolism}	{ABK22589.1; unknown [Picea sitchensis]}	{sp|A9SDW6|MTND1_PHYPA; 1,2-dihydroxy-3-keto-5-methylthiopentene dioxygenase 1 OS=Physcomitrella patens subsp. patens GN=PHYPADRAFT_128349 PE=3 SV=1}	{At5g43850; KOG2107 Uncharacterized conserved protein, contains double-stranded beta-helix domain S Function unknown ;}	{GO:0010309; acireductone dioxygenase [iron(II)-requiring] activity; molecular_function GO:0055114; oxidation-reduction process; biological_process GO:0045735; NA GO:0006355; regulation of transcription, DNA-dependent; biological_process}	{PF00190:Cupin PF02311:AraC-like ligand binding domain PF03079:ARD/ARD' family}
transcript_HQ_HL_transcript16143/f5p0/1838	-1.3743	0.741	{egu:105050243; K14156 CHK choline/ethanolamine kinase [EC:2.7.1.32 2.7.1.82] 2.7.1.32,2.7.1.82 ko00564; Metabolism; Lipid metabolism; Glycerophospholipid metabolism | ko05231; Human Diseases; Cancers: Overview; Choline metabolism in cancer}	{ABR16452.1; unknown [Picea sitchensis]}	{sp|Q8L518|CK2_ARATH; Probable choline kinase 2 OS=Arabidopsis thaliana GN=At1g74320 PE=2 SV=1}	{At1g74320; KOG2686 Choline kinase M Cell wall/membrane/envelope biogenesis ;}	{GO:0006468; protein phosphorylation; biological_process GO:0004672; protein kinase activity; molecular_function GO:0005524; ATP binding; molecular_function}	{PF00069:Protein kinase domain}
transcript_HQ_HL_transcript17493/f2p0/1833	-1.1416	0.741889	{pda:103720725; K12355 REF1 coniferyl-aldehyde dehydrogenase 1.2.1.68 ko00940; Metabolism; Biosynthesis of other secondary metabolites; Phenylpropanoid biosynthesis}	{ABR16485.1; unknown [Picea sitchensis]}	{sp|Q9SU63|AL2B4_ARATH; Aldehyde dehydrogenase family 2 member B4, mitochondrial OS=Arabidopsis thaliana GN=ALDH2B4 PE=2 SV=1}	{At3g48000; KOG2450 Aldehyde dehydrogenase C Energy production and conversion ;}	{GO:0008152; NA GO:0008218; bioluminescence; biological_process GO:0016491; oxidoreductase activity; molecular_function GO:0055114; oxidation-reduction process; biological_process GO:0003995; acyl-CoA dehydrogenase activity; molecular_function}	{PF00171:Aldehyde dehydrogenase family PF05893:Acyl-CoA reductase (LuxC)}
transcript_HQ_HL_transcript20847/f2p0/1675	-1.0779	0.742444	{atr:18447063; K01850 E5.4.99.5 chorismate mutase 5.4.99.5 ko01230; Metabolism; Global and overview maps; Biosynthesis of amino acids | ko00400; Metabolism; Amino acid metabolism; Phenylalanine, tyrosine and tryptophan biosynthesis}	{XP_006857227.2; PREDICTED: chorismate mutase 1, chloroplastic [Amborella trichopoda]}	{sp|Q9C544|CM3_ARATH; Chorismate mutase 3, chloroplastic OS=Arabidopsis thaliana GN=CM3 PE=1 SV=1}	{At1g69370; KOG0795 Chorismate mutase E Amino acid transport and metabolism ;}	{NA}	{NA}
transcript_HQ_HL_transcript26216/f2p0/1405	-1.398	0.744556	{pxb:103957850; K08695 ANR anthocyanidin reductase 1.3.1.77 ko00941; Metabolism; Biosynthesis of other secondary metabolites; Flavonoid biosynthesis}	{ABR18365.1; unknown [Picea sitchensis]}	{sp|Q7PCC4|ANRCH_VITVI; Anthocyanidin reductase ((2S)-flavan-3-ol-forming) OS=Vitis vinifera GN=ANR PE=1 SV=1}	{At1g61720; KOG1502 Flavonol reductase/cinnamoyl-CoA reductase V Defense mechanisms ;}	{GO:0003824; NA GO:0050662; coenzyme binding; molecular_function GO:0006694; steroid biosynthetic process; biological_process GO:0016616; oxidoreductase activity, acting on the CH-OH group of donors, NAD or NADP as acceptor; molecular_function GO:0055114; oxidation-reduction process; biological_process GO:0003854; 3-beta-hydroxy-delta5-steroid dehydrogenase activity; molecular_function}	{PF01073:3-beta hydroxysteroid dehydrogenase/isomerase family PF01370:NAD dependent epimerase/dehydratase family}
transcript_HQ_HL_transcript32000/f4p0/1014	-1.8798	0.744556	{vvi:100255186; - - - - -}	{AFG58548.1; hypothetical protein, partial [Pinus taeda]}	{sp|Q9LV60|CRR55_ARATH; Cysteine-rich repeat secretory protein 55 OS=Arabidopsis thaliana GN=CRRSP55 PE=2 SV=1}	{NA}	{NA}	{NA}
transcript_HQ_HL_transcript36544/f3p0/696	-1.7987	0.745444	{ini:109177695; - - - - -}	{ABK24136.1; unknown [Picea sitchensis]}	{sp|O65660|PLAT1_ARATH; PLAT domain-containing protein 1 OS=Arabidopsis thaliana GN=PLAT1 PE=1 SV=1}	{NA}	{GO:0005515; protein binding; molecular_function}	{PF01477:PLAT/LH2 domain}
transcript_HQ_HL_transcript24913/f6p0/1461	-1.2395	0.746889	{gra:105791250; K13066 E2.1.1.68, COMT caffeic acid 3-O-methyltransferase 2.1.1.68 ko00940; Metabolism; Biosynthesis of other secondary metabolites; Phenylpropanoid biosynthesis}	{CAI30878.1; caffeate O-methyltransferase [Picea abies]}	{sp|Q43046|COMT1_POPKI; Caffeic acid 3-O-methyltransferase 1 OS=Populus kitakamiensis GN=HOMT1 PE=3 SV=1}	{At5g54160; KOG3178 Hydroxyindole-O-methyltransferase and related SAM-dependent methyltransferases R General function prediction only ;}	{GO:0046983; protein dimerization activity; molecular_function GO:0008171; O-methyltransferase activity; molecular_function}	{PF00891:O-methyltransferase PF08100:Dimerisation domain}
transcript_HQ_HL_transcript17170/f3p0/1858	-4.3483	0.749	{atr:18437197; K16296 SCPL-I serine carboxypeptidase-like clade I 3.4.16.- -}	{ABR16352.1; unknown [Picea sitchensis]}	{sp|Q8L7B2|SCP20_ARATH; Serine carboxypeptidase-like 20 OS=Arabidopsis thaliana GN=SCPL20 PE=2 SV=2}	{At3g25420; KOG1282 Serine carboxypeptidases (lysosomal cathepsin A) OE Posttranslational modification, protein turnover, chaperones ; Amino acid transport and metabolism ;}	{GO:0004185; serine-type carboxypeptidase activity; molecular_function GO:0008236; serine-type peptidase activity; molecular_function GO:0006508; proteolysis; biological_process}	{PF00326:Prolyl oligopeptidase family PF00450:Serine carboxypeptidase}
transcript_HQ_HL_transcript13383/f2p0/2081	-3.422	0.750556	{nnu:104593448; K01761 E4.4.1.11 methionine-gamma-lyase 4.4.1.11 ko00270; Metabolism; Amino acid metabolism; Cysteine and methionine metabolism | ko00450; Metabolism; Metabolism of other amino acids; Selenocompound metabolism}	{ABK27101.1; unknown [Picea sitchensis]}	{sp|Q9SGU9|MGL_ARATH; Methionine gamma-lyase OS=Arabidopsis thaliana GN=MGL PE=1 SV=1}	{At1g64660; KOG0053 Cystathionine beta-lyases/cystathionine gamma-synthases E Amino acid transport and metabolism ;}	{GO:0016829; lyase activity; molecular_function GO:0009058; biosynthetic process; biological_process GO:0030170; pyridoxal phosphate binding; molecular_function GO:0006520; cellular amino acid metabolic process; biological_process}	{PF01212:Beta-eliminating lyase PF00155:Aminotransferase class I and II PF01053:Cys/Met metabolism PLP-dependent enzyme}
transcript_HQ_HL_transcript16337/f2p0/1910	-1.5767	0.751444	{atr:18447570; K00787 FDPS farnesyl diphosphate synthase [EC:2.5.1.1 2.5.1.10] 2.5.1.1,2.5.1.10 ko00900; Metabolism; Metabolism of terpenoids and polyketides; Terpenoid backbone biosynthesis | ko05166; Human Diseases; Infectious diseases: Viral; HTLV-I infection | ko05164; Human Diseases; Infectious diseases: Viral; Influenza A}	{AIL88642.1; farnesyl diphosphate synthase [Pinus massoniana]}	{sp|Q7XYS9|FPPS1_ARTSI; Farnesyl diphosphate synthase 1 OS=Artemisia spiciformis GN=FDS-1 PE=1 SV=1}	{At5g47770; KOG0711 Polyprenyl synthetase H Coenzyme transport and metabolism ;}	{GO:0008299; isoprenoid biosynthetic process; biological_process}	{PF00348:Polyprenyl synthetase}
transcript_HQ_HL_transcript18233/f2p0/1796	-4.4166	0.755444	{atr:18448713; - - - - -}	{ABR16243.1; unknown [Picea sitchensis]}	{sp|P0C7P7|U74E1_ARATH; UDP-glycosyltransferase 74E1 OS=Arabidopsis thaliana GN=UGT74E1 PE=3 SV=1}	{At2g31750; KOG1192 UDP-glucuronosyl and UDP-glucosyl transferase GC Carbohydrate transport and metabolism ; Energy production and conversion ;}	{GO:0008152; NA GO:0016758; transferase activity, transferring hexosyl groups; molecular_function GO:0030259; lipid glycosylation; biological_process GO:0005975; carbohydrate metabolic process; biological_process}	{PF03033:Glycosyltransferase family 28 N-terminal domain PF04101:Glycosyltransferase family 28 C-terminal domain PF00201:UDP-glucoronosyl and UDP-glucosyl transferase}
transcript_HQ_HL_transcript11619/f4p0/2225	-5.0059	0.755778	{sind:105162997; - - - - -}	{XP_006840287.1; PREDICTED: uncharacterized protein LOC18430060 [Amborella trichopoda]}	{sp|Q3APB5|TOLB_CHLCH; Protein TolB OS=Chlorobium chlorochromatii (strain CaD3) GN=tolB PE=3 SV=1}	{NA}	{GO:0006508; proteolysis; biological_process GO:0047487; oligogalacturonide lyase activity; molecular_function GO:0005515; protein binding; molecular_function GO:0045490; pectin catabolic process; biological_process}	{PF00930:Dipeptidyl peptidase IV (DPP IV) N-terminal region PF00400:WD domain, G-beta repeat PF14583:Oligogalacturonate lyase}
transcript_HQ_HL_transcript30599/f3p0/1144	-1.9337	0.756667	{ppp:PHYPADRAFT_162318; - - - - -}	{XP_001760201.1; predicted protein [Physcomitrella patens]}	{NA}	{NA}	{NA}	{NA}
transcript_HQ_HL_transcript34016/f2p0/894	-3.8299	0.759111	{nnu:104596087; K00432 gpx glutathione peroxidase 1.11.1.9 ko00590; Metabolism; Lipid metabolism; Arachidonic acid metabolism | ko00480; Metabolism; Metabolism of other amino acids; Glutathione metabolism | ko04918; Organismal Systems; Endocrine system; Thyroid hormone synthesis}	{ADP94781.1; glutathione peroxidase-like protein, partial [Picea sitchensis]}	{sp|O23814|GPX4_SPIOL; Probable phospholipid hydroperoxide glutathione peroxidase OS=Spinacia oleracea PE=2 SV=1}	{At4g11600; KOG1651 Glutathione peroxidase O Posttranslational modification, protein turnover, chaperones ;}	{GO:0006979; response to oxidative stress; biological_process GO:0016491; oxidoreductase activity; molecular_function GO:0055114; oxidation-reduction process; biological_process GO:0004602; glutathione peroxidase activity; molecular_function GO:0016209; NA}	{PF08534:Redoxin PF00578:AhpC/TSA family PF00255:Glutathione peroxidase}
transcript_HQ_HL_transcript228/f8p0/4865	-1.6008	0.761444	{nnu:104592321; - - - - -}	{XP_009401806.1; PREDICTED: ABC transporter G family member 36-like isoform X2 [Musa acuminata subsp. malaccensis]}	{sp|Q8GU88|AB39G_ORYSJ; ABC transporter G family member 39 OS=Oryza sativa subsp. japonica GN=ABCG39 PE=3 SV=1}	{At1g15520; KOG0065 Pleiotropic drug resistance proteins (PDR1-15), ABC superfamily Q Secondary metabolites biosynthesis, transport and catabolism ;}	{GO:0098519; NA GO:0016301; kinase activity; molecular_function GO:0016020; membrane; cellular_component GO:0003723; RNA binding; molecular_function GO:0009378; four-way junction helicase activity; molecular_function GO:0002949; NA GO:0003724; RNA helicase activity; molecular_function GO:0006310; DNA recombination; biological_process GO:0005524; ATP binding; molecular_function GO:0007264; small G…	{PF10662:Ethanolamine utilisation - propanediol utilisation PF13304:AAA domain, putative AbiEii toxin, Type IV TA system PF00910:RNA helicase PF08477:Ras of Complex, Roc, domain of DAPkinase PF03193:Protein of unknown function, DUF258 PF06414:Zeta toxin PF00004:ATPase family associated with various cellular activities (AAA) PF01061:ABC-2 type transporter PF03266:NTPase PF02421:Ferrous iron transp…
transcript_HQ_HL_transcript23751/f4p0/1441	-1.4956	0.761444	{ppp:PHYPADRAFT_121387; - - - - -}	{XP_006836433.2; PREDICTED: putative oxidoreductase TDA3 [Amborella trichopoda]}	{sp|Q10058|YAM3_SCHPO; Putative oxidoreductase C1F5.03c OS=Schizosaccharomyces pombe (strain 972 / ATCC 24843) GN=SPAC1F5.03c PE=3 SV=1}	{At5g67290; KOG2852 Possible oxidoreductase R General function prediction only ;}	{GO:0016491; oxidoreductase activity; molecular_function GO:0019354; siroheme biosynthetic process; biological_process GO:0043115; precorrin-2 dehydrogenase activity; molecular_function GO:0006779; porphyrin biosynthetic process; biological_process GO:0008677; 2-dehydropantoate 2-reductase activity; molecular_function GO:0003857; 3-hydroxyacyl-CoA dehydrogenase activity; molecular_function GO:007…	{PF13241:Putative NAD(P)-binding PF00070:Pyridine nucleotide-disulphide oxidoreductase PF01266:FAD dependent oxidoreductase PF01593:Flavin containing amine oxidoreductase PF02737:3-hydroxyacyl-CoA dehydrogenase, NAD binding domain PF01494:FAD binding domain PF02558:Ketopantoate reductase PanE/ApbA PF01134:Glucose inhibited division protein A PF12831:FAD dependent oxidoreductase PF07992:Pyridine n…
transcript_HQ_HL_transcript13082/f2p0/2132	-8.5861	0.761556	{vra:106770291; - - - - -}	{ABR16914.1; unknown [Picea sitchensis]}	{sp|Q56ZZ7|PLST4_ARATH; Plastidic glucose transporter 4 OS=Arabidopsis thaliana GN=At5g16150 PE=1 SV=2}	{At5g16150; KOG0254 Predicted transporter (major facilitator superfamily) R General function prediction only ;}	{GO:0055085; transmembrane transport; biological_process GO:0016021; integral to membrane; cellular_component GO:0022857; transmembrane transporter activity; molecular_function}	{PF07690:Major Facilitator Superfamily PF00083:Sugar (and other) transporter}
transcript_HQ_HL_transcript14789/f28p0/1980	-1.5462	0.763222	{nnu:104594645; K01251 E3.3.1.1, ahcY adenosylhomocysteinase 3.3.1.1 ko00270; Metabolism; Amino acid metabolism; Cysteine and methionine metabolism}	{CCC55421.1; S-adenosyl-L-homocysteine hydrolase [Pinus pinaster]}	{sp|P68173|SAHH_TOBAC; Adenosylhomocysteinase OS=Nicotiana tabacum GN=SAHH PE=2 SV=1}	{At4g13940; KOG1370 S-adenosylhomocysteine hydrolase H Coenzyme transport and metabolism ;}	{GO:0006779; porphyrin biosynthetic process; biological_process GO:0003824; NA GO:0006813; potassium ion transport; biological_process GO:0043115; precorrin-2 dehydrogenase activity; molecular_function GO:0019354; siroheme biosynthetic process; biological_process GO:0009396; folic acid-containing compound biosynthetic process; biological_process GO:0004488; methylenetetrahydrofolate dehydrogenase…	{PF13241:Putative NAD(P)-binding PF02882:Tetrahydrofolate dehydrogenase/cyclohydrolase, NAD(P)-binding domain PF02254:TrkA-N domain PF02826:D-isomer specific 2-hydroxyacid dehydrogenase, NAD binding domain}
transcript_HQ_HL_transcript12972/f2p0/2109	-5.5703	0.769889	{aip:107629060; K01464 DPYS, dht, hydA dihydropyrimidinase 3.5.2.2 ko00240; Metabolism; Nucleotide metabolism; Pyrimidine metabolism | ko00410; Metabolism; Metabolism of other amino acids; beta-Alanine metabolism | ko00770; Metabolism; Metabolism of cofactors and vitamins; Pantothenate and CoA biosynthesis | ko00983; Metabolism; Xenobiotics biodegradation and metabolism; Drug metabolism - other e…	{ABR16534.1; unknown [Picea sitchensis]}	{sp|Q9FMP3|DPYS_ARATH; Dihydropyrimidinase OS=Arabidopsis thaliana GN=PYD2 PE=1 SV=1}	{At5g12200; KOG2584 Dihydroorotase and related enzymes F Nucleotide transport and metabolism ;}	{GO:0016787; hydrolase activity; molecular_function}	{PF04909:Amidohydrolase PF01979:Amidohydrolase family}
transcript_HQ_HL_transcript14612/f7p0/1998	-1.0967	0.771222	{atr:18447849; - - - - -}	{Q50EK3.1; RecName: Full=Cytochrome P450 704C1; AltName: Full=Cytochrome P450 CYPD [Pinus taeda]}	{sp|Q50EK3|C04C1_PINTA; Cytochrome P450 704C1 OS=Pinus taeda GN=CYP704C1 PE=2 SV=1}	{At2g45510; KOG0157 Cytochrome P450 CYP4/CYP19/CYP26 subfamilies QI Secondary metabolites biosynthesis, transport and catabolism ; Lipid transport and metabolism ;}	{GO:0016705; oxidoreductase activity, acting on paired donors, with incorporation or reduction of molecular oxygen; molecular_function GO:0006270; DNA-dependent DNA replication initiation; biological_process GO:0020037; heme binding; molecular_function GO:0005506; iron ion binding; molecular_function GO:0055114; oxidation-reduction process; biological_process}	{PF02724:CDC45-like protein PF00067:Cytochrome P450}
transcript_HQ_HL_transcript16212/f33p0/1756	-1.377	0.771444	{sind:105176511; K14512 MPK6 mitogen-activated protein kinase 6 2.7.11.24 ko04016; Environmental Information Processing; Signal transduction; MAPK signaling pathway - plant | ko04075; Environmental Information Processing; Signal transduction; Plant hormone signal transduction}	{AKG06592.1; mitogen-activated protein kinase 6 [Pinus massoniana]}	{sp|Q07176|MMK1_MEDSA; Mitogen-activated protein kinase homolog MMK1 OS=Medicago sativa GN=MMK1 PE=1 SV=1}	{At2g43790; KOG0660 Mitogen-activated protein kinase T Signal transduction mechanisms ;}	{GO:0005524; ATP binding; molecular_function GO:0006468; protein phosphorylation; biological_process GO:0016773; phosphotransferase activity, alcohol group as acceptor; molecular_function GO:0004672; protein kinase activity; molecular_function GO:0016020; membrane; cellular_component}	{PF00069:Protein kinase domain PF06293:Lipopolysaccharide kinase (Kdo/WaaP) family PF07714:Protein tyrosine kinase}
transcript_HQ_HL_transcript13870/f2p0/2054	-2.0633	0.774889	{atr:18443251; - - - - -}	{ABR17519.1; unknown [Picea sitchensis]}	{sp|D1MI46|C76BA_SWEMU; Geraniol 8-hydroxylase OS=Swertia mussotii GN=CYP76B10 PE=1 SV=1}	{At3g52970; KOG0156 Cytochrome P450 CYP2 subfamily Q Secondary metabolites biosynthesis, transport and catabolism ;}	{GO:0005506; iron ion binding; molecular_function GO:0016705; oxidoreductase activity, acting on paired donors, with incorporation or reduction of molecular oxygen; molecular_function GO:0020037; heme binding; molecular_function GO:0055114; oxidation-reduction process; biological_process}	{PF00067:Cytochrome P450}
transcript_HQ_HL_transcript10274/f2p0/2319	-2.5724	0.775222	{pop:POPTR_0002s19060g; K00128 ALDH aldehyde dehydrogenase (NAD+) 1.2.1.3 ko00010; Metabolism; Carbohydrate metabolism; Glycolysis / Gluconeogenesis | ko00053; Metabolism; Carbohydrate metabolism; Ascorbate and aldarate metabolism | ko00620; Metabolism; Carbohydrate metabolism; Pyruvate metabolism | ko00071; Metabolism; Lipid metabolism; Fatty acid degradation | ko00561; Metabolism; Lipid metabol…	{ABK24267.1; unknown [Picea sitchensis]}	{sp|Q8S528|AL2B7_ARATH; Aldehyde dehydrogenase family 2 member B7, mitochondrial OS=Arabidopsis thaliana GN=ALDH2B7 PE=2 SV=2}	{At1g23800; KOG2450 Aldehyde dehydrogenase C Energy production and conversion ;}	{GO:0055114; oxidation-reduction process; biological_process GO:0008152; NA GO:0016491; oxidoreductase activity; molecular_function}	{PF00171:Aldehyde dehydrogenase family}
transcript_HQ_HL_transcript36702/f3p0/674	-4.1985	0.775444	{pmum:103339573; K02920 RP-L36e, RPL36 large subunit ribosomal protein L36e - ko03010; Genetic Information Processing; Translation; Ribosome}	{ABK21348.1; unknown [Picea sitchensis]}	{sp|Q9M352|RL362_ARATH; 60S ribosomal protein L36-2 OS=Arabidopsis thaliana GN=RPL36B PE=2 SV=1}	{At3g53740; KOG3452 60S ribosomal protein L36 J Translation, ribosomal structure and biogenesis ;}	{GO:0005622; intracellular; cellular_component GO:0006412; translation; biological_process GO:0005840; ribosome; cellular_component GO:0003735; structural constituent of ribosome; molecular_function}	{PF01158:Ribosomal protein L36e}
transcript_HQ_HL_transcript22975/f4p0/1560	-3.3035	0.780556	{cit:102626376; - - - - -}	{ADE77048.1; unknown [Picea sitchensis]}	{sp|Q9FGF0|PGML1_ARATH; Phosphoglycerate mutase-like protein 1 OS=Arabidopsis thaliana GN=At5g64460 PE=2 SV=1}	{At5g64460; KOG4754 Predicted phosphoglycerate mutase G Carbohydrate transport and metabolism ;}	{NA}	{NA}
transcript_HQ_HL_transcript6677/f2p0/2676	-1.1783	0.784111	{nnu:104592043; K00844 HK hexokinase 2.7.1.1 ko01200; Metabolism; Global and overview maps; Carbon metabolism | ko00010; Metabolism; Carbohydrate metabolism; Glycolysis / Gluconeogenesis | ko00051; Metabolism; Carbohydrate metabolism; Fructose and mannose metabolism | ko00052; Metabolism; Carbohydrate metabolism; Galactose metabolism | ko00500; Metabolism; Carbohydrate metabolism; Starch and sucr…	{ABR18277.1; unknown [Picea sitchensis]}	{sp|Q2KNB9|HXK2_ORYSJ; Hexokinase-2 OS=Oryza sativa subsp. japonica GN=HXK2 PE=2 SV=1}	{At4g29130; KOG1369 Hexokinase G Carbohydrate transport and metabolism ;}	{GO:0005524; ATP binding; molecular_function GO:0016773; phosphotransferase activity, alcohol group as acceptor; molecular_function GO:0005975; carbohydrate metabolic process; biological_process}	{PF03727:Hexokinase PF00349:Hexokinase}
transcript_HQ_HL_transcript11637/f5p0/2217	-1.443	0.784556	{nnu:104596970; K13508 GPAT glycerol-3-phosphate acyltransferase 2.3.1.15,2.3.1.198 ko00561; Metabolism; Lipid metabolism; Glycerolipid metabolism | ko00564; Metabolism; Lipid metabolism; Glycerophospholipid metabolism}	{ABK25381.1; unknown [Picea sitchensis]}	{sp|O80437|GPAT6_ARATH; Glycerol-3-phosphate 2-O-acyltransferase 6 OS=Arabidopsis thaliana GN=GPAT6 PE=1 SV=1}	{NA}	{GO:0016746; transferase activity, transferring acyl groups; molecular_function GO:0008152; NA}	{PF01553:Acyltransferase}
transcript_HQ_HL_transcript9074/f7p0/2397	-1.2815	0.785889	{atr:18443865; - - - - -}	{ABR16201.1; unknown [Picea sitchensis]}	{sp|Q940S0|TMN2_ARATH; Transmembrane 9 superfamily member 2 OS=Arabidopsis thaliana GN=TMN2 PE=2 SV=1}	{At1g14670; KOG1277 Endosomal membrane proteins, EMP70 U Intracellular trafficking, secretion, and vesicular transport ;}	{GO:0016021; integral to membrane; cellular_component}	{PF02990:Endomembrane protein 70}
transcript_HQ_HL_transcript9043/f6p0/2416	-1.5642	0.790667	{vvi:100852822; K17609 NXN nucleoredoxin 1.8.1.8 -}	{ABK25413.1; unknown [Picea sitchensis]}	{sp|O80763|NRX1_ARATH; Probable nucleoredoxin 1 OS=Arabidopsis thaliana GN=At1g60420 PE=1 SV=1}	{At1g60420; KOG2501 Thioredoxin, nucleoredoxin and related proteins R General function prediction only ;}	{GO:0009055; NA GO:0016209; NA GO:0045454; cell redox homeostasis; biological_process GO:0055114; oxidation-reduction process; biological_process GO:0015035; protein disulfide oxidoreductase activity; molecular_function GO:0051539; 4 iron, 4 sulfur cluster binding; molecular_function GO:0006325; chromatin organization; biological_process GO:0016491; oxidoreductase activity; molecular_function}	{PF00085:Thioredoxin PF10589:NADH-ubiquinone oxidoreductase-F iron-sulfur binding region PF00462:Glutaredoxin PF10394:Histone acetyl transferase HAT1 N-terminus PF00578:AhpC/TSA family PF08534:Redoxin}
transcript_HQ_HL_transcript23445/f2p0/1524	-4.9199	0.793	{nnu:104592454; K01915 glnA, GLUL glutamine synthetase 6.3.1.2 ko01230; Metabolism; Global and overview maps; Biosynthesis of amino acids | ko00630; Metabolism; Carbohydrate metabolism; Glyoxylate and dicarboxylate metabolism | ko00910; Metabolism; Energy metabolism; Nitrogen metabolism | ko00250; Metabolism; Amino acid metabolism; Alanine, aspartate and glutamate metabolism | ko00220; Metabolism…	{CCO25538.1; glutamine synthetase [Pinus pinaster]}	{sp|P32289|GLNA_VIGAC; Glutamine synthetase nodule isozyme OS=Vigna aconitifolia PE=2 SV=1}	{At1g66200; KOG0683 Glutamine synthetase E Amino acid transport and metabolism ;}	{GO:0006542; glutamine biosynthetic process; biological_process GO:0004356; glutamate-ammonia ligase activity; molecular_function GO:0006807; nitrogen compound metabolic process; biological_process}	{PF00120:Glutamine synthetase, catalytic domain PF03951:Glutamine synthetase, beta-Grasp domain}
transcript_HQ_HL_transcript11880/f33p0/2158	-3.725	0.793556	{cit:102615372; K01637 E4.1.3.1, aceA isocitrate lyase 4.1.3.1 ko01200; Metabolism; Global and overview maps; Carbon metabolism | ko00630; Metabolism; Carbohydrate metabolism; Glyoxylate and dicarboxylate metabolism}	{AAC49686.1; isocitrate lyase [Pinus taeda]}	{sp|Q43097|ACEA_PINTA; Isocitrate lyase OS=Pinus taeda GN=ICL 8 PE=2 SV=1}	{At3g21720; KOG1260 Isocitrate lyase C Energy production and conversion ;}	{GO:0019752; carboxylic acid metabolic process; biological_process GO:0004451; isocitrate lyase activity; molecular_function}	{PF00463:Isocitrate lyase family}
transcript_HQ_HL_transcript13208/f3p0/2104	-3.1972	0.793667	{atr:18441153; K01177 E3.2.1.2 beta-amylase 3.2.1.2 ko00500; Metabolism; Carbohydrate metabolism; Starch and sucrose metabolism}	{ABK24605.1; unknown [Picea sitchensis]}	{sp|Q9LIR6|BAM1_ARATH; Beta-amylase 1, chloroplastic OS=Arabidopsis thaliana GN=BAM1 PE=1 SV=1}	{NA}	{GO:0016161; beta-amylase activity; molecular_function GO:0000272; polysaccharide catabolic process; biological_process}	{PF01373:Glycosyl hydrolase family 14}
transcript_HQ_HL_transcript27948/f5p0/1289	-2.2213	0.795333	{sly:101248253; - - - - -}	{XP_004232046.1; PREDICTED: 3-ketodihydrosphingosine reductase isoform X1 [Solanum lycopersicum]}	{sp|P14802|YOXD_BACSU; Uncharacterized oxidoreductase YoxD OS=Bacillus subtilis (strain 168) GN=yoxD PE=3 SV=2}	{At3g50560; KOG1014 17 beta-hydroxysteroid dehydrogenase type 3, HSD17B3 I Lipid transport and metabolism ;}	{GO:0006631; fatty acid metabolic process; biological_process GO:0055114; oxidation-reduction process; biological_process GO:0016491; oxidoreductase activity; molecular_function GO:0003857; 3-hydroxyacyl-CoA dehydrogenase activity; molecular_function}	{PF02737:3-hydroxyacyl-CoA dehydrogenase, NAD binding domain}
transcript_HQ_HL_transcript17631/f35p0/1764	-1.4741	0.801	{crb:CARUB_v10003907mg; K08237 E2.4.1.218 hydroquinone glucosyltransferase 2.4.1.218 -}	{ACN41029.1; unknown [Picea sitchensis]}	{sp|Q9M156|U72B1_ARATH; UDP-glycosyltransferase 72B1 OS=Arabidopsis thaliana GN=UGT72B1 PE=1 SV=1}	{At4g01070; KOG1192 UDP-glucuronosyl and UDP-glucosyl transferase GC Carbohydrate transport and metabolism ; Energy production and conversion ;}	{GO:0016758; transferase activity, transferring hexosyl groups; molecular_function GO:0008152; NA}	{PF00201:UDP-glucoronosyl and UDP-glucosyl transferase}
transcript_HQ_HL_transcript24257/f9p0/1476	-1.3842	0.804222	{vra:106760833; - - - - -}	{XP_019443828.1; PREDICTED: caffeic acid 3-O-methyltransferase-like [Lupinus angustifolius]}	{sp|Q8W013|COMT1_CATRO; Caffeic acid 3-O-methyltransferase OS=Catharanthus roseus GN=COMT1 PE=2 SV=1}	{At3g53140; KOG3178 Hydroxyindole-O-methyltransferase and related SAM-dependent methyltransferases R General function prediction only ;}	{GO:0008171; O-methyltransferase activity; molecular_function GO:0006480; N-terminal protein amino acid methylation; biological_process GO:0008168; methyltransferase activity; molecular_function GO:0046983; protein dimerization activity; molecular_function}	{PF00891:O-methyltransferase PF05891:AdoMet dependent proline di-methyltransferase PF08100:Dimerisation domain PF06859:Bicoid-interacting protein 3 (Bin3)}
transcript_HQ_HL_transcript33228/f2p0/935	-4.306	0.805556	{smo:SELMODRAFT_88885; - - - - -}	{ABK26618.1; unknown [Picea sitchensis]}	{sp|Q9FW03|MES11_ARATH; Putative methylesterase 11, chloroplastic OS=Arabidopsis thaliana GN=MES11 PE=2 SV=1}	{NA}	{GO:0016787; hydrolase activity; molecular_function GO:0016788; hydrolase activity, acting on ester bonds; molecular_function}	{PF07819:PGAP1-like protein PF06821:Serine hydrolase}
transcript_HQ_HL_transcript23729/f5p0/1519	-1.0213	0.806778	{atr:18448299; - - - - -}	{XP_010930636.1; PREDICTED: psbP domain-containing protein 4, chloroplastic [Elaeis guineensis]}	{sp|O49292|PPD4_ARATH; PsbP domain-containing protein 4, chloroplastic OS=Arabidopsis thaliana GN=PPD4 PE=1 SV=2}	{NA}	{GO:0009654; oxygen evolving complex; cellular_component GO:0019898; extrinsic to membrane; cellular_component GO:0015979; photosynthesis; biological_process GO:0005509; calcium ion binding; molecular_function GO:0009523; photosystem II; cellular_component}	{PF01789:PsbP}
transcript_HQ_HL_transcript7006/f4p0/2672	-1.2219	0.807556	{csv:101222217; K01876 DARS, aspS aspartyl-tRNA synthetase 6.1.1.12 ko00970; Genetic Information Processing; Translation; Aminoacyl-tRNA biosynthesis}	{ABK25168.1; unknown [Picea sitchensis]}	{sp|Q9M084|SYDC2_ARATH; Aspartate--tRNA ligase 2, cytoplasmic OS=Arabidopsis thaliana GN=IBI1 PE=1 SV=1}	{At4g31180; KOG0556 Aspartyl-tRNA synthetase J Translation, ribosomal structure and biogenesis ;}	{GO:0000049; tRNA binding; molecular_function GO:0006418; tRNA aminoacylation for protein translation; biological_process GO:0000166; nucleotide binding; molecular_function GO:0043039; tRNA aminoacylation; biological_process GO:0003676; nucleic acid binding; molecular_function GO:0005737; cytoplasm; cellular_component GO:0005524; ATP binding; molecular_function GO:0004812; aminoacyl-tRNA ligase a…	{PF01409:tRNA synthetases class II core domain (F) PF01336:OB-fold nucleic acid binding domain PF00152:tRNA synthetases class II (D, K and N) }
transcript_HQ_HL_transcript18425/f4p0/1811	-1.3528	0.807778	{cit:102614598; K00857 tdk, TK thymidine kinase 2.7.1.21 ko00240; Metabolism; Nucleotide metabolism; Pyrimidine metabolism | ko00983; Metabolism; Xenobiotics biodegradation and metabolism; Drug metabolism - other enzymes}	{ABK25955.1; unknown [Picea sitchensis]}	{sp|O81263|KITH_ORYSJ; Thymidine kinase OS=Oryza sativa subsp. japonica GN=TK PE=2 SV=2}	{At5g23070; KOG3125 Thymidine kinase F Nucleotide transport and metabolism ;}	{GO:0004797; thymidine kinase activity; molecular_function GO:0005524; ATP binding; molecular_function}	{PF00265:Thymidine kinase}
transcript_HQ_HL_transcript25973/f3p0/1388	-2.1671	0.811	{atr:18438903; K01057 PGLS, pgl, devB 6-phosphogluconolactonase 3.1.1.31 ko01200; Metabolism; Global and overview maps; Carbon metabolism | ko00030; Metabolism; Carbohydrate metabolism; Pentose phosphate pathway}	{ABK22200.1; unknown [Picea sitchensis]}	{sp|Q69NG5|6PGL4_ORYSJ; Probable 6-phosphogluconolactonase 4, chloroplastic OS=Oryza sativa subsp. japonica GN=Os09g0529100 PE=2 SV=2}	{At5g24400; KOG3147 6-phosphogluconolactonase - like protein G Carbohydrate transport and metabolism ;}	{GO:0005975; carbohydrate metabolic process; biological_process}	{PF01182:Glucosamine-6-phosphate isomerases/6-phosphogluconolactonase}
transcript_HQ_HL_transcript10933/f4p0/2258	-1.7829	0.812556	{atr:18437413; K14500 BSK BR-signaling kinase 2.7.11.1 ko04075; Environmental Information Processing; Signal transduction; Plant hormone signal transduction}	{ADE76295.1; unknown [Picea sitchensis]}	{sp|Q944A7|Y4523_ARATH; Probable serine/threonine-protein kinase At4g35230 OS=Arabidopsis thaliana GN=At4g35230 PE=1 SV=1}	{NA}	{GO:0004672; protein kinase activity; molecular_function GO:0006468; protein phosphorylation; biological_process GO:0005524; ATP binding; molecular_function}	{PF00069:Protein kinase domain PF07714:Protein tyrosine kinase}
transcript_HQ_HL_transcript15915/f2p0/1931	-2.5953	0.812778	{egu:105054575; - - - - -}	{ABR18376.1; unknown [Picea sitchensis]}	{sp|Q940V3|U91A1_ARATH; UDP-glycosyltransferase 91A1 OS=Arabidopsis thaliana GN=UGT91A1 PE=2 SV=1}	{At2g22590; KOG1192 UDP-glucuronosyl and UDP-glucosyl transferase GC Carbohydrate transport and metabolism ; Energy production and conversion ;}	{GO:0008152; NA GO:0005975; carbohydrate metabolic process; biological_process GO:0030259; lipid glycosylation; biological_process GO:0016758; transferase activity, transferring hexosyl groups; molecular_function}	{PF00201:UDP-glucoronosyl and UDP-glucosyl transferase PF03033:Glycosyltransferase family 28 N-terminal domain PF04101:Glycosyltransferase family 28 C-terminal domain}
transcript_HQ_HL_transcript12665/f3p0/2140	-1.4986	0.815778	{pda:103707830; K00658 DLST, sucB 2-oxoglutarate dehydrogenase E2 component (dihydrolipoamide succinyltransferase) 2.3.1.61 ko01200; Metabolism; Global and overview maps; Carbon metabolism | ko00020; Metabolism; Carbohydrate metabolism; Citrate cycle (TCA cycle) | ko00310; Metabolism; Amino acid metabolism; Lysine degradation}	{ADE77401.1; unknown [Picea sitchensis]}	{sp|Q9FLQ4|ODO2A_ARATH; Dihydrolipoyllysine-residue succinyltransferase component of 2-oxoglutarate dehydrogenase complex 1, mitochondrial OS=Arabidopsis thaliana GN=At5g55070 PE=1 SV=1}	{At5g55070; KOG0559 Dihydrolipoamide succinyltransferase (2-oxoglutarate dehydrogenase, E2 subunit) C Energy production and conversion ;}	{GO:0008152; NA GO:0016746; transferase activity, transferring acyl groups; molecular_function}	{PF00198:2-oxoacid dehydrogenases acyltransferase (catalytic domain)}
transcript_HQ_HL_transcript33206/f9p0/928	-1.9275	0.817778	{nnu:104602257; - - - - -}	{ADE77419.1; unknown [Picea sitchensis]}	{sp|Q8LGG8|USPAL_ARATH; Universal stress protein A-like protein OS=Arabidopsis thaliana GN=At3g01520 PE=1 SV=2}	{NA}	{GO:0006950; response to stress; biological_process}	{PF00582:Universal stress protein family}
transcript_HQ_HL_transcript24427/f2p0/1476	-1.205	0.818111	{cic:CICLE_v10012248mg; K15100 SLC25A1, CTP solute carrier family 25 (mitochondrial citrate transporter), member 1 - -}	{EOY21174.1; Mitochondrial substrate carrier family protein [Theobroma cacao]}	{sp|Q9M038|SFC1_ARATH; Mitochondrial succinate-fumarate transporter 1 OS=Arabidopsis thaliana GN=SFC1 PE=2 SV=1}	{At5g01340; KOG0756 Mitochondrial tricarboxylate/dicarboxylate carrier proteins C Energy production and conversion ;}	{NA}	{NA}
transcript_HQ_HL_transcript21265/f2p0/1636	-1.6028	0.818222	{jcu:105631964; - - - - -}	{ABR17012.1; unknown [Picea sitchensis]}	{NA}	{NA}	{GO:0006355; regulation of transcription, DNA-dependent; biological_process GO:0003690; double-stranded DNA binding; molecular_function}	{PF02536:mTERF}
transcript_HQ_HL_transcript32011/f3p0/1021	-1.6536	0.822778	{atr:18443966; - - - - -}	{ABK26921.1; unknown [Picea sitchensis]}	{NA}	{NA}	{GO:0005509; calcium ion binding; molecular_function GO:0005515; protein binding; molecular_function}	{PF13202:EF hand PF13405:EF-hand domain PF13499:EF-hand domain pair PF13833:EF-hand domain pair PF00036:EF hand PF12763:Cytoskeletal-regulatory complex EF hand}
transcript_HQ_HL_transcript20363/f2p0/1687	-4.4929	0.823111	{atr:18448713; - - - - -}	{ABR17105.1; unknown [Picea sitchensis]}	{sp|P0C7P7|U74E1_ARATH; UDP-glycosyltransferase 74E1 OS=Arabidopsis thaliana GN=UGT74E1 PE=3 SV=1}	{At2g31750; KOG1192 UDP-glucuronosyl and UDP-glucosyl transferase GC Carbohydrate transport and metabolism ; Energy production and conversion ;}	{GO:0016758; transferase activity, transferring hexosyl groups; molecular_function GO:0030259; lipid glycosylation; biological_process GO:0005975; carbohydrate metabolic process; biological_process GO:0008152; NA}	{PF00201:UDP-glucoronosyl and UDP-glucosyl transferase PF03033:Glycosyltransferase family 28 N-terminal domain PF04101:Glycosyltransferase family 28 C-terminal domain}
transcript_HQ_HL_transcript6844/f5p0/2653	-1.5754	0.823667	{vvi:100240836; K12373 HEXA_B hexosaminidase 3.2.1.52 ko00520; Metabolism; Carbohydrate metabolism; Amino sugar and nucleotide sugar metabolism | ko00513; Metabolism; Glycan biosynthesis and metabolism; Various types of N-glycan biosynthesis | ko00531; Metabolism; Glycan biosynthesis and metabolism; Glycosaminoglycan degradation | ko00603; Metabolism; Glycan biosynthesis and metabolism; Glycosphi…	{XP_010276360.1; PREDICTED: beta-hexosaminidase 2 [Nelumbo nucifera]}	{sp|Q9SYK0|HEXO2_ARATH; Beta-hexosaminidase 2 OS=Arabidopsis thaliana GN=HEXO2 PE=1 SV=1}	{At1g05590; KOG2499 Beta-N-acetylhexosaminidase G Carbohydrate transport and metabolism ;}	{GO:0005975; carbohydrate metabolic process; biological_process GO:0004553; hydrolase activity, hydrolyzing O-glycosyl compounds; molecular_function}	{PF00728:Glycosyl hydrolase family 20, catalytic domain}
transcript_HQ_HL_transcript8678/f2p0/2454	-6.2275	0.824333	{nnu:104595705; K00234 SDHA, SDH1 succinate dehydrogenase (ubiquinone) flavoprotein subunit 1.3.5.1 ko01200; Metabolism; Global and overview maps; Carbon metabolism | ko00020; Metabolism; Carbohydrate metabolism; Citrate cycle (TCA cycle) | ko00190; Metabolism; Energy metabolism; Oxidative phosphorylation | ko05010; Human Diseases; Neurodegenerative diseases; Alzheimer's disease | ko05012; Human …	{AIZ74343.1; succinate dehydrogenase [Pinus massoniana]}	{sp|Q6ZDY8|SDHA_ORYSJ; Succinate dehydrogenase [ubiquinone] flavoprotein subunit, mitochondrial OS=Oryza sativa subsp. japonica GN=SDH1 PE=1 SV=1}	{At5g66760; KOG2403 Succinate dehydrogenase, flavoprotein subunit C Energy production and conversion ;}	{GO:0071949; FAD binding; molecular_function GO:0008033; tRNA processing; biological_process GO:0016491; oxidoreductase activity; molecular_function GO:0055114; oxidation-reduction process; biological_process GO:0050660; flavin adenine dinucleotide binding; molecular_function}	{PF01494:FAD binding domain PF07992:Pyridine nucleotide-disulphide oxidoreductase PF01266:FAD dependent oxidoreductase PF02910:Fumarate reductase flavoprotein C-term PF01134:Glucose inhibited division protein A}
transcript_HQ_HL_transcript13625/f4p0/2056	-3.432	0.825556	{nnu:104591641; - - - - -}	{XP_020083069.1; lysine histidine transporter 1-like isoform X1 [Ananas comosus]}	{sp|Q9FKS8|LHT1_ARATH; Lysine histidine transporter 1 OS=Arabidopsis thaliana GN=LHT1 PE=1 SV=1}	{At5g40780; KOG1303 Amino acid transporters E Amino acid transport and metabolism ;}	{GO:0003333; amino acid transmembrane transport; biological_process}	{PF03222:Tryptophan/tyrosine permease family}
transcript_HQ_HL_transcript26235/f3p0/1370	-1.3973	0.826667	{jcu:105630146; - - - - -}	{ABF39004.1; phenylcoumaran benzylic ether reductase [Pinus strobus]}	{sp|E1U332|ALL12_OLEEU; Isoflavone reductase-like protein OS=Olea europaea PE=1 SV=1}	{NA}	{GO:0003824; NA GO:0003854; 3-beta-hydroxy-delta5-steroid dehydrogenase activity; molecular_function GO:0016491; oxidoreductase activity; molecular_function GO:0006694; steroid biosynthetic process; biological_process GO:0016620; oxidoreductase activity, acting on the aldehyde or oxo group of donors, NAD or NADP as acceptor; molecular_function GO:0050662; coenzyme binding; molecular_function GO:0…	{PF01073:3-beta hydroxysteroid dehydrogenase/isomerase family PF01118:Semialdehyde dehydrogenase, NAD binding domain PF03435:Saccharopine dehydrogenase NADP binding domain PF01370:NAD dependent epimerase/dehydratase family}
transcript_HQ_HL_transcript16057/f2p0/1930	-1.4222	0.829444	{nnu:104594147; K01555 FAH, fahA fumarylacetoacetase 3.7.1.2 ko00350; Metabolism; Amino acid metabolism; Tyrosine metabolism | ko00643; Metabolism; Xenobiotics biodegradation and metabolism; Styrene degradation}	{ADE76999.1; unknown [Picea sitchensis]}	{sp|A5PKH3|FAAA_BOVIN; Fumarylacetoacetase OS=Bos taurus GN=FAH PE=2 SV=1}	{At1g12050; KOG2843 Fumarylacetoacetase G Carbohydrate transport and metabolism ;}	{GO:0009072; aromatic amino acid family metabolic process; biological_process GO:0003824; NA GO:0004334; fumarylacetoacetase activity; molecular_function GO:0008152; NA}	{PF09298:Fumarylacetoacetase N-terminal PF01557:Fumarylacetoacetate (FAA) hydrolase family}
transcript_HQ_HL_transcript12911/f3p0/2123	-2.1256	0.832	{atr:18442799; K16297 SCPL-II serine carboxypeptidase-like clade II 3.4.16.- -}	{ABR16596.1; unknown [Picea sitchensis]}	{sp|Q0WRX3|SCP40_ARATH; Serine carboxypeptidase-like 40 OS=Arabidopsis thaliana GN=SCPL40 PE=2 SV=2}	{At3g63470; KOG1282 Serine carboxypeptidases (lysosomal cathepsin A) OE Posttranslational modification, protein turnover, chaperones ; Amino acid transport and metabolism ;}	{GO:0006508; proteolysis; biological_process GO:0004185; serine-type carboxypeptidase activity; molecular_function}	{PF00450:Serine carboxypeptidase}
transcript_LQ_HL_transcript30252/f4p0/1102	-3.7587	0.560111	NA	ABK24275.1; unknown [Picea sitchensis]	NA	NA	NA	NA
transcript_HQ_HL_transcript14852/f2p0/1983	2.9946	0.788333	{nnu:104594265; K00626 E2.3.1.9, atoB acetyl-CoA C-acetyltransferase 2.3.1.9 ko01200; Metabolism; Global and overview maps; Carbon metabolism | ko01212; Metabolism; Global and overview maps; Fatty acid metabolism | ko00620; Metabolism; Carbohydrate metabolism; Pyruvate metabolism | ko00630; Metabolism; Carbohydrate metabolism; Glyoxylate and dicarboxylate metabolism | ko00640; Metabolism; Carbohy…	{ACN41149.1; unknown [Picea sitchensis]}	{sp|Q9FIK7|THIC2_ARATH; Probable acetyl-CoA acetyltransferase, cytosolic 2 OS=Arabidopsis thaliana GN=At5g47720 PE=2 SV=1}	{At5g47720; KOG1390 Acetyl-CoA acetyltransferase I Lipid transport and metabolism ;}	{GO:0016747; transferase activity, transferring acyl groups other than amino-acyl groups; molecular_function GO:0008152; NA}	{PF00108:Thiolase, N-terminal domain PF02803:Thiolase, C-terminal domain}
transcript_HQ_HL_transcript16695/f2p0/1883	7.2961	0.105556	{atr:18437608; - - - - -}	{ABK24243.1; unknown [Picea sitchensis]}	{sp|Q9STX2|VEP1_ARATH; 3-oxo-Delta(4,5)-steroid 5-beta-reductase OS=Arabidopsis thaliana GN=VEP1 PE=1 SV=1}	{NA}	{GO:0050662; coenzyme binding; molecular_function GO:0003824; NA}	{PF01370:NAD dependent epimerase/dehydratase family}
transcript_HQ_HL_transcript17825/f3p0/1838	2.4585	0.592556	{ppp:PHYPADRAFT_71504; - - - - -}	{ABR16533.1; unknown [Picea sitchensis]}	{NA}	{NA}	{NA}	{NA}
transcript_HQ_HL_transcript21467/f2p0/1628	4.6688	0.731	{nnu:104593731; K00001 E1.1.1.1, adh alcohol dehydrogenase 1.1.1.1 ko01220; Metabolism; Global and overview maps; Degradation of aromatic compounds | ko00010; Metabolism; Carbohydrate metabolism; Glycolysis / Gluconeogenesis | ko00071; Metabolism; Lipid metabolism; Fatty acid degradation | ko00350; Metabolism; Amino acid metabolism; Tyrosine metabolism | ko00830; Metabolism; Metabolism of cofacto…	{ABK25905.1; unknown [Picea sitchensis]}	{sp|A1L4Y2|ADHL3_ARATH; Alcohol dehydrogenase-like 3 OS=Arabidopsis thaliana GN=At1g32780 PE=2 SV=1}	{At1g64710; KOG0022 Alcohol dehydrogenase, class III Q Secondary metabolites biosynthesis, transport and catabolism ;}	{GO:0055114; oxidation-reduction process; biological_process GO:0007155; cell adhesion; biological_process GO:0019058; viral infectious cycle; biological_process GO:0051287; NAD binding; molecular_function GO:0006813; potassium ion transport; biological_process GO:0019062; virion attachment to host cell surface receptor; biological_process}	{PF08240:Alcohol dehydrogenase GroES-like domain PF01664:Reovirus viral attachment protein sigma 1 PF00107:Zinc-binding dehydrogenase PF02826:D-isomer specific 2-hydroxyacid dehydrogenase, NAD binding domain PF02254:TrkA-N domain}
transcript_HQ_HL_transcript22636/f21p0/1498	1.8967	0.823889	{smo:SELMODRAFT_453224; - - - - -}	{AHW42461.1; GA2ox11, partial [Pinus tabuliformis]}	{sp|Q9ZSA8|DLO1_ARATH; Protein DMR6-LIKE OXYGENASE 1 OS=Arabidopsis thaliana GN=DLO1 PE=1 SV=1}	{At4g10500; KOG0143 Iron/ascorbate family oxidoreductases QR Secondary metabolites biosynthesis, transport and catabolism ; General function prediction only ;}	{GO:0016491; oxidoreductase activity; molecular_function GO:0055114; oxidation-reduction process; biological_process}	{PF03171:2OG-Fe(II) oxygenase superfamily}
transcript_HQ_HL_transcript23750/f2p0/1525	4.2994	0.766889	{atr:18442124; - - - - -}	{ABK26996.1; unknown [Picea sitchensis]}	{sp|O65493|XCP1_ARATH; Cysteine protease XCP1 OS=Arabidopsis thaliana GN=XCP1 PE=1 SV=1}	{At1g09850_1; KOG1543 Cysteine proteinase Cathepsin L O Posttranslational modification, protein turnover, chaperones ;}	{GO:0004197; cysteine-type endopeptidase activity; molecular_function GO:0008234; cysteine-type peptidase activity; molecular_function GO:0006508; proteolysis; biological_process}	{PF03051:Peptidase C1-like family PF00112:Papain family cysteine protease}
transcript_HQ_HL_transcript24417/f7p0/1449	3.3113	0.746111	{pda:103703931; - - - - -}	{XP_010934310.1; PREDICTED: glycolipid transfer protein 1 [Elaeis guineensis]}	{sp|O22797|GLTP1_ARATH; Glycolipid transfer protein 1 OS=Arabidopsis thaliana GN=GLTP1 PE=2 SV=1}	{At2g33470; KOG3221 Glycolipid transfer protein G Carbohydrate transport and metabolism ;}	{GO:0046836; glycolipid transport; biological_process GO:0005737; cytoplasm; cellular_component GO:0051861; glycolipid binding; molecular_function GO:0017089; glycolipid transporter activity; molecular_function}	{PF08718:Glycolipid transfer protein (GLTP)}
transcript_HQ_HL_transcript25102/f3p0/1396	2.9849	0.776778	{csv:101217220; K01259 pip proline iminopeptidase 3.4.11.5 ko00330; Metabolism; Amino acid metabolism; Arginine and proline metabolism}	{JAT46200.1; Proline iminopeptidase [Anthurium amnicola]}	{sp|P93732|PIP_ARATH; Proline iminopeptidase OS=Arabidopsis thaliana GN=PIP PE=2 SV=3}	{NA}	{GO:0006508; proteolysis; biological_process GO:0008236; serine-type peptidase activity; molecular_function}	{PF05577:Serine carboxypeptidase S28}
transcript_HQ_HL_transcript27447/f4p0/1310	1.0362	0.668	{ppp:PHYPADRAFT_70268; K11275 H1_5 histone H1/5 - -}	{AFG64152.1; hypothetical protein CL4262Contig1_02, partial [Pinus taeda]}	{sp|P23444|H1_MAIZE; Histone H1 OS=Zea mays PE=2 SV=2}	{NA}	{GO:0006334; nucleosome assembly; biological_process GO:0003677; DNA binding; molecular_function GO:0000786; nucleosome; cellular_component GO:0005634; nucleus; cellular_component}	{PF00538:linker histone H1 and H5 family}
transcript_HQ_HL_transcript29546/f5p0/1158	1.8099	0.782222	{nnu:104605304; K01244 MTN 5'-methylthioadenosine nucleosidase 3.2.2.16 ko00270; Metabolism; Amino acid metabolism; Cysteine and methionine metabolism}	{ABK22694.1; unknown [Picea sitchensis]}	{sp|Q9T0I8|MTN1_ARATH; 5'-methylthioadenosine/S-adenosylhomocysteine nucleosidase 1 OS=Arabidopsis thaliana GN=MTN1 PE=1 SV=1}	{NA}	{GO:0003824; NA GO:0009116; nucleoside metabolic process; biological_process}	{PF01048:Phosphorylase superfamily}
transcript_HQ_HL_transcript31474/f4p0/1066	2.0217	0.796778	{ppp:PHYPADRAFT_105340; K11275 H1_5 histone H1/5 - -}	{ACN41152.1; unknown [Picea sitchensis]}	{sp|P23444|H1_MAIZE; Histone H1 OS=Zea mays PE=2 SV=2}	{NA}	{GO:0016706; oxidoreductase activity, acting on paired donors, with incorporation or reduction of molecular oxygen, 2-oxoglutarate as one donor, and incorporation of one atom each of oxygen into both donors; molecular_function GO:0055114; oxidation-reduction process; biological_process GO:0005634; nucleus; cellular_component GO:0005506; iron ion binding; molecular_function GO:0000786; nucleosome;…	{PF10637:Oxoglutarate and iron-dependent oxygenase degradation C-term PF00538:linker histone H1 and H5 family}
transcript_HQ_HL_transcript32520/f4p0/1058	1.5029	0.821778	{eus:EUTSA_v10029178mg; K02692 psaD photosystem I subunit II - ko00195; Metabolism; Energy metabolism; Photosynthesis}	{ABK21314.1; unknown [Picea sitchensis]}	{sp|Q9SA56|PSAD2_ARATH; Photosystem I reaction center subunit II-2, chloroplastic OS=Arabidopsis thaliana GN=PSAD2 PE=1 SV=1}	{NA}	{GO:0015979; photosynthesis; biological_process GO:0009522; photosystem I; cellular_component GO:0009538; photosystem I reaction center; cellular_component}	{PF02531:PsaD}
transcript_HQ_HL_transcript33643/f5p0/919	1.1342	0.745222	{NA}	{ABK21481.1; unknown [Picea sitchensis]}	{NA}	{NA}	{GO:0005840; ribosome; cellular_component GO:0003735; structural constituent of ribosome; molecular_function GO:0005622; intracellular; cellular_component GO:0006412; translation; biological_process}	{PF00468:Ribosomal protein L34}
transcript_HQ_HL_transcript35883/f5p0/750	1.3746	0.671889	{atr:18435296; K02916 RP-L35, MRPL35, rpmI large subunit ribosomal protein L35 - ko03010; Genetic Information Processing; Translation; Ribosome}	{ABK21182.1; unknown [Picea sitchensis]}	{sp|P23326|RK35_SPIOL; 50S ribosomal protein L35, chloroplastic OS=Spinacia oleracea GN=RPL35 PE=1 SV=1}	{NA}	{GO:0005622; intracellular; cellular_component GO:0006412; translation; biological_process GO:0005840; ribosome; cellular_component GO:0003735; structural constituent of ribosome; molecular_function}	{PF01632:Ribosomal protein L35}
transcript_HQ_HL_transcript5326/f2p0/2849	2.5959	0.694889	{atr:18439893; K15718 LOX1_5 linoleate 9S-lipoxygenase 1.13.11.58 ko00591; Metabolism; Lipid metabolism; Linoleic acid metabolism}	{AEU04516.1; lipoxygenase 1 [Taxus wallichiana var. chinensis]}	{sp|Q43191|LOX15_SOLTU; Probable linoleate 9S-lipoxygenase 5 OS=Solanum tuberosum GN=LOX1.5 PE=2 SV=1}	{NA}	{GO:0005737; cytoplasm; cellular_component GO:0005515; protein binding; molecular_function GO:0016857; racemase and epimerase activity, acting on carbohydrates and derivatives; molecular_function GO:0055114; oxidation-reduction process; biological_process GO:0046872; metal ion binding; molecular_function GO:0016702; oxidoreductase activity, acting on single donors with incorporation of molecular …	{PF05336:Domain of unknown function (DUF718) PF00305:Lipoxygenase PF01477:PLAT/LH2 domain}
transcript_HQ_HL_transcript6555/f2p0/2679	2.7519	0.799	{atr:18448738; K00311 ETFDH electron-transferring-flavoprotein dehydrogenase 1.5.5.1 -}	{XP_002270682.1; PREDICTED: electron transfer flavoprotein-ubiquinone oxidoreductase, mitochondrial isoform X1 [Vitis vinifera]}	{sp|O22854|ETFQO_ARATH; Electron transfer flavoprotein-ubiquinone oxidoreductase, mitochondrial OS=Arabidopsis thaliana GN=ETFQO PE=2 SV=1}	{At2g43400; KOG2415 Electron transfer flavoprotein ubiquinone oxidoreductase C Energy production and conversion ;}	{GO:0055114; oxidation-reduction process; biological_process GO:0071949; FAD binding; molecular_function GO:0008033; tRNA processing; biological_process GO:0016491; oxidoreductase activity; molecular_function GO:0050660; flavin adenine dinucleotide binding; molecular_function}	{PF01266:FAD dependent oxidoreductase PF07992:Pyridine nucleotide-disulphide oxidoreductase PF00070:Pyridine nucleotide-disulphide oxidoreductase PF01134:Glucose inhibited division protein A PF12831:FAD dependent oxidoreductase PF01494:FAD binding domain}
transcript_HQ_HL_transcript8660/f2p0/2434	7.0405	0.688333	{csv:101219936; K00029 E1.1.1.40, maeB malate dehydrogenase (oxaloacetate-decarboxylating)(NADP+) 1.1.1.40 ko01200; Metabolism; Global and overview maps; Carbon metabolism | ko00620; Metabolism; Carbohydrate metabolism; Pyruvate metabolism | ko00710; Metabolism; Energy metabolism; Carbon fixation in photosynthetic organisms}	{XP_004135668.1; PREDICTED: NADP-dependent malic enzyme [Cucumis sativus]}	{sp|P51615|MAOX_VITVI; NADP-dependent malic enzyme OS=Vitis vinifera PE=2 SV=1}	{At2g19900; KOG1257 NADP+-dependent malic enzyme C Energy production and conversion ;}	{GO:0051287; NAD binding; molecular_function GO:0055114; oxidation-reduction process; biological_process GO:0004471; malate dehydrogenase (decarboxylating) activity; molecular_function}	{PF00390:Malic enzyme, N-terminal domain PF03949:Malic enzyme, NAD binding domain}
transcript_HQ_HL_transcript9954/f2p0/2339	9.5355	0.828667	{atr:18435318; - - - - -}	{ABR16117.1; unknown [Picea sitchensis]}	{sp|Q9LHS0|CAP10_ARATH; Putative clathrin assembly protein At5g35200 OS=Arabidopsis thaliana GN=At5g35200 PE=1 SV=1}	{At5g35200; KOG0251 Clathrin assembly protein AP180 and related proteins, contain ENTH domain TU Signal transduction mechanisms ; Intracellular trafficking, secretion, and vesicular transport ;}	{GO:0003779; actin binding; molecular_function GO:0007010; cytoskeleton organization; biological_process GO:0005543; phospholipid binding; molecular_function}	{PF01213:Adenylate cyclase associated (CAP) N terminal PF07651:ANTH domain}
transcript_HQ_HL_transcript31457/f2p0/1059	-9.6017	1.20456	{spen:107008439; - - - - -; spen:107008439; - - - - -}	{AFB32761.1; hypothetical protein 0_18261_01, partial [Pinus mugo]}	{NA}	{NA}	{NA}
transcript_HQ_HL_transcript36055/f10p0/723	-9.4353	1.20556	{lang:109358402; K03671 trxA thioredoxin 1 - ko04621; Organismal Systems; Immune system; NOD-like receptor signaling pathway | ko05418; Human Diseases; Cardiovascular diseases; Fluid shear stress and atherosclerosis; lang:109358402; - - - - -}	{ABK21322.1; unknown [Picea sitchensis]}	{At3g51030; KOG0907 Thioredoxin O Posttranslational modification, protein turnover, chaperones ;}	{GO:0016491; oxidoreductase activity; molecular_function GO:0055114; oxidation-reduction process; biological_process GO:0000398; nuclear mRNA splicing, via spliceosome; biological_process GO:0045454; cell redox homeostasis; biological_process GO:0005681; spliceosomal complex; cellular_component GO:0016209; NA}	{PF00085:Thioredoxin PF08534:Redoxin PF02966:Mitosis protein DIM1 PF00578:AhpC/TSA family}
transcript_HQ_HL_transcript32226/f3p0/993	-7.7241	1.47922	{nnu:104592552; - - - - -}	{XP_010244899.1; PREDICTED: triphosphate tunel metalloenzyme 3-like isoform X1 [Nelumbo nucifera]}	{NA}	{NA}	{NA}
transcript_HQ_HL_transcript1293/f2p0/3807	-7.1013	1.33389	{atr:18447493; K00696 E2.4.1.14 sucrose-phosphate synthase 2.4.1.14 ko00500; Metabolism; Carbohydrate metabolism; Starch and sucrose metabolism}	{XP_006857652.1; PREDICTED: probable sucrose-phosphate synthase 3 [Amborella trichopoda]}	{At1g04920; KOG0853 Glycosyltransferase M Cell wall/membrane/envelope biogenesis ;}	{GO:0016157; sucrose synthase activity; molecular_function GO:0005985; sucrose metabolic process; biological_process}	{PF00862:Sucrose synthase}
transcript_HQ_HL_transcript19392/f2p0/1736	-6.9426	1.27289	{atr:18438395; K07407 E3.2.1.22B, galA, rafA alpha-galactosidase 3.2.1.22 ko00052; Metabolism; Carbohydrate metabolism; Galactose metabolism | ko00561; Metabolism; Lipid metabolism; Glycerolipid metabolism | ko00600; Metabolism; Lipid metabolism; Sphingolipid metabolism | ko00603; Metabolism; Glycan biosynthesis and metabolism; Glycosphingolipid biosynthesis - globo and isoglobo series}	{ABK24922.1; unknown [Picea sitchensis]}	{At5g08380; KOG2366 Alpha-D-galactosidase (melibiase) G Carbohydrate transport and metabolism ;}	{GO:0004557; alpha-galactosidase activity; molecular_function GO:0004553; hydrolase activity, hydrolyzing O-glycosyl compounds; molecular_function GO:0005975; carbohydrate metabolic process; biological_process}	{PF02065:Melibiase PF16499:Alpha galactosidase A}
transcript_HQ_HL_transcript1111/f54p0/3796	-6.9089	1.21	{mus:103972782; - - - - -}	{XP_009385419.1; PREDICTED: protein CHUP1, chloroplastic isoform X2 [Musa acuminata subsp. malaccensis]}	{NA}	{GO:0005840; ribosome; cellular_component GO:0003735; structural constituent of ribosome; molecular_function GO:0005622; intracellular; cellular_component GO:0006412; translation; biological_process}	{PF00312:Ribosomal protein S15}
transcript_HQ_HL_transcript30206/f4p0/1059	-6.6131	1.44989	{mis:MICPUN_55858; - - - - -}	{ABK22512.1; unknown [Picea sitchensis]}	{NA}	{GO:0005515; protein binding; molecular_function}	{PF00595:PDZ domain (Also known as DHR or GLGF)}
transcript_HQ_HL_transcript32761/f2p0/961	-6.0711	1.76811	{jcu:105633871; K13993 HSP20 HSP20 family protein - ko04141; Genetic Information Processing; Folding, sorting and degradation; Protein processing in endoplasmic reticulum}	{ACN40804.1; unknown [Picea sitchensis]}	{At4g27670; KOG0710 Molecular chaperone (small heat-shock protein Hsp26/Hsp42) O Posttranslational modification, protein turnover, chaperones ;}	{NA}	{NA}
transcript_HQ_HL_transcript21444/f6p0/1624	-5.6706	1.36733	{egu:105032521; K19995 SCAMP secretory carrier-associated membrane protein - -}	{ABK21450.1; unknown [Picea sitchensis]}	{At2g20840; KOG3088 Secretory carrier membrane protein U Intracellular trafficking, secretion, and vesicular transport ;}	{GO:0015031; protein transport; biological_process GO:0016021; integral to membrane; cellular_component GO:0051082; unfolded protein binding; molecular_function}	{PF03938:Outer membrane protein (OmpH-like) PF04144:SCAMP family}
transcript_HQ_HL_transcript24526/f3p0/1486	-5.6564	1.22278	{csv:101206928; K01363 CTSB cathepsin B 3.4.22.1 ko04142; Cellular Processes; Transport and catabolism; Lysosome | ko04140; Cellular Processes; Transport and catabolism; Autophagy - animal | ko04210; Cellular Processes; Cell growth and death; Apoptosis | ko04621; Organismal Systems; Immune system; NOD-like receptor signaling pathway | ko04612; Organismal Systems; Immune system; Antigen processing…	{ACN40436.1; unknown [Picea sitchensis]}	{At4g01610; KOG1543 Cysteine proteinase Cathepsin L O Posttranslational modification, protein turnover, chaperones ;}	{GO:0050790; regulation of catalytic activity; biological_process GO:0006508; proteolysis; biological_process GO:0008234; cysteine-type peptidase activity; molecular_function GO:0004197; cysteine-type endopeptidase activity; molecular_function}	{PF08127:Peptidase family C1 propeptide PF00112:Papain family cysteine protease PF03051:Peptidase C1-like family}
transcript_HQ_HL_transcript11022/f3p0/2247	-4.8084	1.23733	{sot:102598571; K09497 CCT5 T-complex protein 1 subunit epsilon - -}	{ABR18067.1; unknown [Picea sitchensis]}	{At1g24510; KOG0357 Chaperonin complex component, TCP-1 epsilon subunit (CCT5) O Posttranslational modification, protein turnover, chaperones ;}	{GO:0005524; ATP binding; molecular_function}	{PF00118:TCP-1/cpn60 chaperonin family}
transcript_HQ_HL_transcript26219/f9p0/1364	-4.802	1.41756	{atr:18445910; K13789 GGPS geranylgeranyl diphosphate synthase, type II [EC:2.5.1.1 2.5.1.10 2.5.1.29] 2.5.1.1,2.5.1.10,2.5.1.29 ko00900; Metabolism; Metabolism of terpenoids and polyketides; Terpenoid backbone biosynthesis}	{AIK23240.1; geranyl diphosphate synthase, partial [Pinus massoniana]}	{At4g36810; KOG0776 Geranylgeranyl pyrophosphate synthase/Polyprenyl synthetase H Coenzyme transport and metabolism ;}	{GO:0008299; isoprenoid biosynthetic process; biological_process}	{PF00348:Polyprenyl synthetase}
transcript_HQ_HL_transcript7690/f2p0/2564	-4.7911	1.555	{fve:101292184; - - - - -}	{KDO68509.1; hypothetical protein CISIN_1g011562mg [Citrus sinensis]}	{At1g06730; KOG2855 Ribokinase G Carbohydrate transport and metabolism ;}	{NA}	{NA}
transcript_HQ_HL_transcript22644/f16p0/1546	-4.5238	1.36022	{nnu:104593423; - - - - -}	{ABR16845.1; unknown [Picea sitchensis]}	{NA}	{GO:0016788; hydrolase activity, acting on ester bonds; molecular_function}	{PF00657:GDSL-like Lipase/Acylhydrolase}
transcript_HQ_HL_transcript17399/f2p0/1850	-4.3495	1.34367	{gmx:100813210; K10355 ACTF actin, other eukaryote - -}	{ABR17816.1; unknown [Picea sitchensis]}	{At5g09810; KOG0676 Actin and related proteins Z Cytoskeleton ;}	{NA}	{NA}
transcript_HQ_HL_transcript28589/f8p0/1233	-3.8429	1.32322	{nnu:104593197; K01673 cynT, can carbonic anhydrase 4.2.1.1 ko00910; Metabolism; Energy metabolism; Nitrogen metabolism}	{ABK26336.1; unknown [Picea sitchensis]}	{At1g70410; KOG1578 Predicted carbonic anhydrase involved in protection against oxidative damage P Inorganic ion transport and metabolism ;}	{GO:0004089; carbonate dehydratase activity; molecular_function GO:0008270; zinc ion binding; molecular_function}	{PF00484:Carbonic anhydrase}
transcript_HQ_HL_transcript29912/f3p0/1156	-3.8138	1.23433	{mus:103970444; - - - - -}	{ABK21994.1; unknown [Picea sitchensis]}	{NA}	{NA}	{NA}
transcript_HQ_HL_transcript30968/f2p0/1095	-3.4776	1.28756	{gra:105766819; K02834 rbfA ribosome-binding factor A - -}	{XP_012084421.1; PREDICTED: probable ribosome-binding factor A, chloroplastic [Jatropha curcas]}	{NA}	{GO:0006364; rRNA processing; biological_process}	{PF02033:Ribosome-binding factor A}
transcript_HQ_HL_transcript28010/f14p0/1261	-3.2419	1.41044	{nnu:104593197; K01673 cynT, can carbonic anhydrase 4.2.1.1 ko00910; Metabolism; Energy metabolism; Nitrogen metabolism}	{ABK26336.1; unknown [Picea sitchensis]}	{At1g70410; KOG1578 Predicted carbonic anhydrase involved in protection against oxidative damage P Inorganic ion transport and metabolism ;}	{GO:0008270; zinc ion binding; molecular_function GO:0004089; carbonate dehydratase activity; molecular_function}	{PF00484:Carbonic anhydrase}
transcript_HQ_HL_transcript33947/f2p0/894	-2.5457	1.23656	{vra:106761230; - - - - -}	{ADE77775.1; unknown [Picea sitchensis]}	{NA}	{NA}	{NA}
transcript_HQ_HL_transcript14326/f2p0/2033	-2.4599	1.20922	{sind:105162416; K00013 hisD histidinol dehydrogenase 1.1.1.23 ko01230; Metabolism; Global and overview maps; Biosynthesis of amino acids | ko00340; Metabolism; Amino acid metabolism; Histidine metabolism}	{ABK24485.1; unknown [Picea sitchensis]}	{At5g63890; KOG2697 Histidinol dehydrogenase E Amino acid transport and metabolism ;}	{GO:0004252; serine-type endopeptidase activity; molecular_function GO:0004399; histidinol dehydrogenase activity; molecular_function GO:0055114; oxidation-reduction process; biological_process GO:0008270; zinc ion binding; molecular_function GO:0051287; NAD binding; molecular_function GO:0006508; proteolysis; biological_process GO:0000105; histidine biosynthetic process; biological_process}	{PF01483:Proprotein convertase P-domain PF00815:Histidinol dehydrogenase}
transcript_HQ_HL_transcript22919/f4p0/1559	-2.387	1.27111	{cmo:103490917; K03841 FBP, fbp fructose-1,6-bisphosphatase I 3.1.3.11 ko01200; Metabolism; Global and overview maps; Carbon metabolism | ko00010; Metabolism; Carbohydrate metabolism; Glycolysis / Gluconeogenesis | ko00030; Metabolism; Carbohydrate metabolism; Pentose phosphate pathway | ko00051; Metabolism; Carbohydrate metabolism; Fructose and mannose metabolism | ko00710; Metabolism; Energy me…	{OAE27391.1; hypothetical protein AXG93_2015s1180 [Marchantia polymorpha subsp. polymorpha]}	{At3g54050; KOG1458 Fructose-1,6-bisphosphatase G Carbohydrate transport and metabolism ;}	{GO:0004810; tRNA adenylyltransferase activity; molecular_function GO:0016437; tRNA cytidylyltransferase activity; molecular_function}	{PF09249:tRNA nucleotidyltransferase, second domain}
transcript_HQ_HL_transcript20904/f3p0/1669	-2.132	1.33756	{atr:18434922; - - - - -}	{XP_010247477.1; PREDICTED: zinc finger CCCH domain-containing protein 14-like [Nelumbo nucifera]}	{At3g12130; KOG1677 CCCH-type Zn-finger protein R General function prediction only ;}	{GO:0009405; pathogenesis; biological_process GO:0046872; metal ion binding; molecular_function GO:0019871; sodium channel inhibitor activity; molecular_function GO:0015833; peptide transport; biological_process GO:0042151; nematocyst; cellular_component GO:0000166; nucleotide binding; molecular_function GO:0005524; ATP binding; molecular_function}	{PF00642:Zinc finger C-x8-C-x5-C-x3-H type (and similar) PF08352:Oligopeptide/dipeptide transporter, C-terminal region PF08098:Anemonia sulcata toxin III family}
transcript_HQ_HL_transcript21539/f5p0/1622	-1.9028	1.21756	{vvi:100257709; K11086 SNRPB, SMB small nuclear ribonucleoprotein B and B' - ko03040; Genetic Information Processing; Transcription; Spliceosome | ko05322; Human Diseases; Immune diseases; Systemic lupus erythematosus}	{XP_009397707.1; PREDICTED: small nuclear ribonucleoprotein-associated protein B-like [Musa acuminata subsp. malaccensis]}	{At4g20440; KOG3168 U1 snRNP component K Transcription ;}	{NA}	{NA}
transcript_HQ_HL_transcript28790/f7p0/1203	-1.8253	1.47456	{atr:18437662; - - - - -}	{ADE77299.1; unknown [Picea sitchensis]}	{NA}	{GO:0030163; protein catabolic process; biological_process}	{PF02617:ATP-dependent Clp protease adaptor protein ClpS}
transcript_HQ_HL_transcript8043/f14p0/2510	-1.7535	1.21856	{vra:106773454; K04079 HSP90A, htpG molecular chaperone HtpG - ko04141; Genetic Information Processing; Folding, sorting and degradation; Protein processing in endoplasmic reticulum | ko04151; Environmental Information Processing; Signal transduction; PI3K-Akt signaling pathway | ko04621; Organismal Systems; Immune system; NOD-like receptor signaling pathway | ko04612; Organismal Systems; Immune …	{KNA17790.1; hypothetical protein SOVF_076870 [Spinacia oleracea]}	{At5g52640; KOG0019 Molecular chaperone (HSP90 family) O Posttranslational modification, protein turnover, chaperones ;}	{GO:0006457; protein folding; biological_process GO:0051082; unfolded protein binding; molecular_function GO:0005524; ATP binding; molecular_function GO:0006950; response to stress; biological_process}	{PF00183:Hsp90 protein}
transcript_HQ_HL_transcript26569/f2p0/1320	-1.694	1.36767	{nnu:104596605; K01807 rpiA ribose 5-phosphate isomerase A 5.3.1.6 ko01200; Metabolism; Global and overview maps; Carbon metabolism | ko01230; Metabolism; Global and overview maps; Biosynthesis of amino acids | ko00030; Metabolism; Carbohydrate metabolism; Pentose phosphate pathway | ko00710; Metabolism; Energy metabolism; Carbon fixation in photosynthetic organisms}	{ABK21962.1; unknown [Picea sitchensis]}	{At3g04790; KOG3075 Ribose 5-phosphate isomerase G Carbohydrate transport and metabolism ;}	{GO:0004751; ribose-5-phosphate isomerase activity; molecular_function GO:0009052; pentose-phosphate shunt, non-oxidative branch; biological_process}	{PF06026:Ribose 5-phosphate isomerase A (phosphoriboisomerase A)}
transcript_HQ_HL_transcript3724/f2p0/3133	-1.6362	1.20478	{atr:18447047; - - - - -}	{AJP06351.1; SGS3 [Pinus tabuliformis]}	{NA}	{GO:0031047; gene silencing by RNA; biological_process}	{PF03468:XS domain PF03470:XS zinc finger domain}
transcript_HQ_HL_transcript4059/f2p0/3087	-1.5854	1.52211	{sly:101253559; - - - - -}	{EOY01333.1; S-locus lectin protein kinase family protein [Theobroma cacao]}	{NA}	{GO:0009986; cell surface; cellular_component GO:0005524; ATP binding; molecular_function GO:0016020; membrane; cellular_component GO:0004672; protein kinase activity; molecular_function GO:0048544; recognition of pollen; biological_process GO:0006468; protein phosphorylation; biological_process}	{PF00954:S-locus glycoprotein domain PF00069:Protein kinase domain PF06247:Pvs28 EGF domain PF07714:Protein tyrosine kinase}
transcript_HQ_HL_transcript22701/f2p0/1543	-1.4941	1.25067	{gmx:100789869; K01079 serB, PSPH phosphoserine phosphatase 3.1.3.3 ko01200; Metabolism; Global and overview maps; Carbon metabolism | ko01230; Metabolism; Global and overview maps; Biosynthesis of amino acids | ko00680; Metabolism; Energy metabolism; Methane metabolism | ko00260; Metabolism; Amino acid metabolism; Glycine, serine and threonine metabolism}	{ADE76809.1; unknown [Picea sitchensis]}	{At1g18640; KOG1615 Phosphoserine phosphatase E Amino acid transport and metabolism ;}	{GO:0005737; cytoplasm; cellular_component GO:0016791; phosphatase activity; molecular_function GO:0000287; magnesium ion binding; molecular_function GO:0008253; 5'-nucleotidase activity; molecular_function}	{PF05822:Pyrimidine 5'-nucleotidase (UMPH-1) PF06888:Putative Phosphatase}
transcript_HQ_HL_transcript25650/f9p0/1344	-1.3041	1.79422	{fve:101298384; - - - - -}	{AHW42457.1; GA2ox7 [Pinus tabuliformis]}	{At3g19000; KOG0143 Iron/ascorbate family oxidoreductases QR Secondary metabolites biosynthesis, transport and catabolism ; General function prediction only ;}	{GO:0016491; oxidoreductase activity; molecular_function GO:0055114; oxidation-reduction process; biological_process}	{PF03171:2OG-Fe(II) oxygenase superfamily}
transcript_HQ_HL_transcript21263/f2p0/1653	-1.0607	1.25922	{nnu:104596687; - - - - -}	{ABK24066.1; unknown [Picea sitchensis]}	{At5g03560_1; KOG0568 Molecular chaperone (DnaJ superfamily) O Posttranslational modification, protein turnover, chaperones ;}	{NA}	{NA}

## Sheet: Table S3
Table S3 Summary of DEGs and DEPs.
ID	Group	log2FC	Ratio	KEGG	Nr	SwissProt	KOG	GO	Pfam
transcript_HQ_HL_transcript15321/f11p0/1979	gp_up	9.79	69.3417	{atr:18444053; K01703 leuC 3-isopropylmalate/(R)-2-methylmalate dehydratase large subunit [EC:4.2.1.33 4.2.1.35] 4.2.1.33,4.2.1.35 ko01210; Metabolism; Global and overview maps; 2-Oxocarboxylic acid metabolism | ko01230; Metabolism; Global and overview maps; Biosynthesis of amino acids | ko00660; Metabolism; Carbohydrate metabolism; C5-Branched dibasic acid metabolism | ko00290; Metabolism; Amino…	{ABR17754.1; unknown [Picea sitchensis]}	{sp|Q94AR8|LEUC_ARATH; 3-isopropylmalate dehydratase large subunit, chloroplastic OS=Arabidopsis thaliana GN=IIL1 PE=1 SV=1}	{At4g13430; KOG0454 3-isopropylmalate dehydratase (aconitase superfamily) E Amino acid transport and metabolism ;}	{GO:0008152; NA}	{PF00330:Aconitase family (aconitate hydratase)}
transcript_HQ_HL_transcript15365/f2p0/1956	gp_up	13.146	16.1214	{atr:18434690; K00615 E2.2.1.1, tktA, tktB transketolase 2.2.1.1 ko01200; Metabolism; Global and overview maps; Carbon metabolism | ko01230; Metabolism; Global and overview maps; Biosynthesis of amino acids | ko00030; Metabolism; Carbohydrate metabolism; Pentose phosphate pathway | ko00710; Metabolism; Energy metabolism; Carbon fixation in photosynthetic organisms | ko01051; Metabolism; Metabolis…	{ACN39962.1; unknown [Picea sitchensis]}	{sp|Q43848|TKTC_SOLTU; Transketolase, chloroplastic OS=Solanum tuberosum PE=2 SV=1}	{At2g45290; KOG0523 Transketolase G Carbohydrate transport and metabolism ;}	{GO:0008661; 1-deoxy-D-xylulose-5-phosphate synthase activity; molecular_function GO:0016832; aldehyde-lyase activity; molecular_function GO:0008152; NA GO:0005975; carbohydrate metabolic process; biological_process GO:0016114; terpenoid biosynthetic process; biological_process GO:0016624; oxidoreductase activity, acting on the aldehyde or oxo group of donors, disulfide as acceptor; molecular_fun…	{PF00676:Dehydrogenase E1 component PF13292:1-deoxy-D-xylulose-5-phosphate synthase PF09363:XFP C-terminal domain}
transcript_HQ_HL_transcript14985/f8p0/1989	gp_up	8.286	12.8304	{mus:103971435; K00382 DLD, lpd, pdhD dihydrolipoamide dehydrogenase 1.8.1.4 ko01200; Metabolism; Global and overview maps; Carbon metabolism | ko00010; Metabolism; Carbohydrate metabolism; Glycolysis / Gluconeogenesis | ko00020; Metabolism; Carbohydrate metabolism; Citrate cycle (TCA cycle) | ko00620; Metabolism; Carbohydrate metabolism; Pyruvate metabolism | ko00630; Metabolism; Carbohydrate me…	{ABR16524.1; unknown [Picea sitchensis]}	{sp|Q9M5K3|DLDH1_ARATH; Dihydrolipoyl dehydrogenase 1, mitochondrial OS=Arabidopsis thaliana GN=LPD1 PE=1 SV=2}	{At1g48030; KOG1335 Dihydrolipoamide dehydrogenase C Energy production and conversion ;}	{GO:0016491; oxidoreductase activity; molecular_function GO:0003857; 3-hydroxyacyl-CoA dehydrogenase activity; molecular_function GO:0051287; NAD binding; molecular_function GO:0006631; fatty acid metabolic process; biological_process GO:0055114; oxidation-reduction process; biological_process GO:0045454; cell redox homeostasis; biological_process GO:0071949; FAD binding; molecular_function GO:00…	{PF02852:Pyridine nucleotide-disulphide oxidoreductase, dimerisation domain PF01134:Glucose inhibited division protein A PF12831:FAD dependent oxidoreductase PF03721:UDP-glucose/GDP-mannose dehydrogenase family, NAD binding domain PF07992:Pyridine nucleotide-disulphide oxidoreductase PF01494:FAD binding domain PF00070:Pyridine nucleotide-disulphide oxidoreductase PF01266:FAD dependent oxidoreduct…
transcript_HQ_HL_transcript12291/f8p0/2153	gp_up	10.586	3.51756	{pvu:PHAVU_011G107200g; K12742 ispS isoprene synthase 4.2.3.27 ko00900; Metabolism; Metabolism of terpenoids and polyketides; Terpenoid backbone biosynthesis}	{AIL88641.1; alpha-terpineol synthase [Pinus massoniana]}	{sp|Q84KL4|PT10_PINTA; (-)-alpha-terpineol synthase, chloroplastic OS=Pinus taeda GN=PT10 PE=1 SV=1}	{NA}	{GO:0000287; magnesium ion binding; molecular_function GO:0010333; terpene synthase activity; molecular_function GO:0008152; NA GO:0016829; lyase activity; molecular_function}	{PF01397:Terpene synthase, N-terminal domain PF03936:Terpene synthase family, metal binding domain}
transcript_HQ_HL_transcript17707/f3p0/1831	gp_up	8.6466	3.09867	{atr:18437197; K16296 SCPL-I serine carboxypeptidase-like clade I 3.4.16.- -}	{ABR16352.1; unknown [Picea sitchensis]}	{sp|Q8L7B2|SCP20_ARATH; Serine carboxypeptidase-like 20 OS=Arabidopsis thaliana GN=SCPL20 PE=2 SV=2}	{At4g12910; KOG1282 Serine carboxypeptidases (lysosomal cathepsin A) OE Posttranslational modification, protein turnover, chaperones ; Amino acid transport and metabolism ;}	{GO:0006508; proteolysis; biological_process GO:0004185; serine-type carboxypeptidase activity; molecular_function}	{PF00450:Serine carboxypeptidase}
transcript_HQ_HL_transcript26773/f3p0/1340	gp_up	2.0914	3.08256	{nta:107777097; - - - - -}	{ABK24197.1; unknown [Picea sitchensis]}	{sp|Q9SCU0|SDR2A_ARATH; Short-chain dehydrogenase reductase 2a OS=Arabidopsis thaliana GN=SDR2a PE=3 SV=1}	{At3g51680; KOG0725 Reductases with broad range of substrate specificities R General function prediction only ;}	{GO:0003824; NA GO:0050662; coenzyme binding; molecular_function GO:0006694; steroid biosynthetic process; biological_process GO:0016616; oxidoreductase activity, acting on the CH-OH group of donors, NAD or NADP as acceptor; molecular_function GO:0055114; oxidation-reduction process; biological_process GO:0003854; 3-beta-hydroxy-delta5-steroid dehydrogenase activity; molecular_function}	{PF01370:NAD dependent epimerase/dehydratase family PF01073:3-beta hydroxysteroid dehydrogenase/isomerase family}
transcript_HQ_HL_transcript15367/f8p0/1950	gp_up	4.1115	2.99422	{vvi:100854267; K18108 E4.2.3.111 (-)-alpha-terpineol synthase 4.2.3.111 ko00902; Metabolism; Metabolism of terpenoids and polyketides; Monoterpenoid biosynthesis}	{ABV44452.1; caryophyllene/humulene synthase [Pinus sylvestris]}	{sp|O64404|TPSD4_ABIGR; Delta-selinene synthase OS=Abies grandis GN=ag4 PE=1 SV=1}	{NA}	{GO:0000287; magnesium ion binding; molecular_function GO:0010333; terpene synthase activity; molecular_function GO:0008152; NA GO:0016829; lyase activity; molecular_function}	{PF01397:Terpene synthase, N-terminal domain PF03936:Terpene synthase family, metal binding domain}
transcript_HQ_HL_transcript13440/f3p0/2095	gp_up	Inf	2.88533	{smo:SELMODRAFT_442818; K00927 PGK, pgk phosphoglycerate kinase 2.7.2.3 ko01200; Metabolism; Global and overview maps; Carbon metabolism | ko01230; Metabolism; Global and overview maps; Biosynthesis of amino acids | ko00010; Metabolism; Carbohydrate metabolism; Glycolysis / Gluconeogenesis | ko00710; Metabolism; Energy metabolism; Carbon fixation in photosynthetic organisms}	{ABR16612.1; unknown [Picea sitchensis]}	{sp|Q10Z46|PGK_TRIEI; Phosphoglycerate kinase OS=Trichodesmium erythraeum (strain IMS101) GN=pgk PE=3 SV=1}	{At1g79550; KOG1367 3-phosphoglycerate kinase G Carbohydrate transport and metabolism ;}	{GO:0004618; phosphoglycerate kinase activity; molecular_function GO:0006096; glycolysis; biological_process}	{PF00162:Phosphoglycerate kinase}
transcript_HQ_HL_transcript14910/f2p0/2010	gp_up	2.5135	2.84689	{pda:103702613; K00814 GPT, ALT alanine transaminase 2.6.1.2 ko01200; Metabolism; Global and overview maps; Carbon metabolism | ko01210; Metabolism; Global and overview maps; 2-Oxocarboxylic acid metabolism | ko01230; Metabolism; Global and overview maps; Biosynthesis of amino acids | ko00710; Metabolism; Energy metabolism; Carbon fixation in photosynthetic organisms | ko00250; Metabolism; Amino …	{ADE77246.1; unknown [Picea sitchensis]}	{sp|F4I7I0|ALAT1_ARATH; Alanine aminotransferase 1, mitochondrial OS=Arabidopsis thaliana GN=ALAAT1 PE=1 SV=1}	{At1g17290; KOG0258 Alanine aminotransferase E Amino acid transport and metabolism ;}	{GO:0009058; biosynthetic process; biological_process GO:0030170; pyridoxal phosphate binding; molecular_function}	{PF00155:Aminotransferase class I and II}
transcript_HQ_HL_transcript21059/f2p0/1646	gp_up	11.465	2.53656	{fve:101308151; K00830 AGXT alanine-glyoxylate transaminase / serine-glyoxylate transaminase / serine-pyruvate transaminase [EC:2.6.1.44 2.6.1.45 2.6.1.51] 2.6.1.44,2.6.1.45,2.6.1.51 ko01200; Metabolism; Global and overview maps; Carbon metabolism | ko00630; Metabolism; Carbohydrate metabolism; Glyoxylate and dicarboxylate metabolism | ko00680; Metabolism; Energy metabolism; Methane metabolism | …	{ACN39798.1; unknown [Picea sitchensis]}	{sp|Q56YA5|SGAT_ARATH; Serine--glyoxylate aminotransferase OS=Arabidopsis thaliana GN=AGT1 PE=1 SV=2}	{At2g13360; KOG2862 Alanine-glyoxylate aminotransferase AGT1 R General function prediction only ;}	{NA}	{NA}
transcript_HQ_HL_transcript14601/f6p0/2003	gp_up	1.3377	2.41011	{atr:18448713; - - - - -}	{ABR16243.1; unknown [Picea sitchensis]}	{sp|P0C7P7|U74E1_ARATH; UDP-glycosyltransferase 74E1 OS=Arabidopsis thaliana GN=UGT74E1 PE=3 SV=1}	{At2g31750; KOG1192 UDP-glucuronosyl and UDP-glucosyl transferase GC Carbohydrate transport and metabolism ; Energy production and conversion ;}	{GO:0008152; NA GO:0030259; lipid glycosylation; biological_process GO:0016758; transferase activity, transferring hexosyl groups; molecular_function GO:0005975; carbohydrate metabolic process; biological_process}	{PF04101:Glycosyltransferase family 28 C-terminal domain PF03033:Glycosyltransferase family 28 N-terminal domain PF00201:UDP-glucoronosyl and UDP-glucosyl transferase}
transcript_HQ_HL_transcript13574/f2p0/2061	gp_up	4.6667	2.39622	{spen:107010881; - - - - -; spen:107010881; - - - - -}	{ABV44453.1; 1(10),5-germacradien-4-ol synthase [Pinus sylvestris]}	{sp|O64404|TPSD4_ABIGR; Delta-selinene synthase OS=Abies grandis GN=ag4 PE=1 SV=1}	{NA}	{GO:0000287; magnesium ion binding; molecular_function GO:0010333; terpene synthase activity; molecular_function GO:0016829; lyase activity; molecular_function GO:0008152; NA}	{PF01397:Terpene synthase, N-terminal domain PF03936:Terpene synthase family, metal binding domain}
transcript_HQ_HL_transcript15029/f2p0/2004	gp_up	1.3309	2.26822	{nnu:104592043; K00844 HK hexokinase 2.7.1.1 ko01200; Metabolism; Global and overview maps; Carbon metabolism | ko00010; Metabolism; Carbohydrate metabolism; Glycolysis / Gluconeogenesis | ko00051; Metabolism; Carbohydrate metabolism; Fructose and mannose metabolism | ko00052; Metabolism; Carbohydrate metabolism; Galactose metabolism | ko00500; Metabolism; Carbohydrate metabolism; Starch and sucr…	{XP_010267128.1; PREDICTED: hexokinase-1-like [Nelumbo nucifera]}	{sp|Q9SEK3|HXK1_SPIOL; Hexokinase-1 OS=Spinacia oleracea GN=HXK1 PE=2 SV=1}	{At4g29130; KOG1369 Hexokinase G Carbohydrate transport and metabolism ;}	{GO:0005524; ATP binding; molecular_function GO:0005975; carbohydrate metabolic process; biological_process GO:0016773; phosphotransferase activity, alcohol group as acceptor; molecular_function}	{PF03727:Hexokinase PF00349:Hexokinase}
transcript_HQ_HL_transcript11982/f2p0/2210	gp_up	12.747	2.15856	{jcu:105644453; - - - - -}	{ABK24451.1; unknown [Picea sitchensis]}	{sp|Q43207|FKB70_WHEAT; 70 kDa peptidyl-prolyl isomerase OS=Triticum aestivum GN=FKBP70 PE=1 SV=1}	{At3g25230; KOG0543 FKBP-type peptidyl-prolyl cis-trans isomerase O Posttranslational modification, protein turnover, chaperones ;}	{GO:0005515; protein binding; molecular_function}	{PF13414:TPR repeat PF13181:Tetratricopeptide repeat PF00515:Tetratricopeptide repeat PF13176:Tetratricopeptide repeat PF13371:Tetratricopeptide repeat}
transcript_HQ_HL_transcript20170/f3p0/1702	gp_up	6.836	2.06744	{atr:18437197; K16296 SCPL-I serine carboxypeptidase-like clade I 3.4.16.- -}	{ABR16352.1; unknown [Picea sitchensis]}	{sp|P37890|CBP1_ORYSJ; Serine carboxypeptidase 1 OS=Oryza sativa subsp. japonica GN=CBP1 PE=2 SV=1}	{At3g25420; KOG1282 Serine carboxypeptidases (lysosomal cathepsin A) OE Posttranslational modification, protein turnover, chaperones ; Amino acid transport and metabolism ;}	{GO:0006508; proteolysis; biological_process GO:0004185; serine-type carboxypeptidase activity; molecular_function}	{PF00450:Serine carboxypeptidase}
transcript_HQ_HL_transcript26921/f4p0/1351	gp_up	2.4258	2.04956	{pxb:103957850; K08695 ANR anthocyanidin reductase 1.3.1.77 ko00941; Metabolism; Biosynthesis of other secondary metabolites; Flavonoid biosynthesis}	{ABR18365.1; unknown [Picea sitchensis]}	{sp|Q5FB34|ANRCS_VITVI; Anthocyanidin reductase ((2S)-flavan-3-ol-forming) OS=Vitis vinifera GN=ANR PE=1 SV=1}	{At1g61720; KOG1502 Flavonol reductase/cinnamoyl-CoA reductase V Defense mechanisms ;}	{GO:0003824; NA GO:0050662; coenzyme binding; molecular_function GO:0006694; steroid biosynthetic process; biological_process GO:0016616; oxidoreductase activity, acting on the CH-OH group of donors, NAD or NADP as acceptor; molecular_function GO:0055114; oxidation-reduction process; biological_process GO:0003854; 3-beta-hydroxy-delta5-steroid dehydrogenase activity; molecular_function}	{PF01073:3-beta hydroxysteroid dehydrogenase/isomerase family PF01370:NAD dependent epimerase/dehydratase family}
transcript_HQ_HL_transcript5656/f2p0/2812	gp_up	5.2881	2.01822	{var:108346074; K01301 NAALAD N-acetylated-alpha-linked acidic dipeptidase 3.4.17.21 -}	{XP_001784043.1; predicted protein [Physcomitrella patens]}	{sp|Q9M1S8|GCP2_ARATH; Probable glutamate carboxypeptidase 2 OS=Arabidopsis thaliana GN=AMP1 PE=1 SV=3}	{At5g19740; KOG2195 Transferrin receptor and related proteins containing the protease-associated (PA) domain OPR Posttranslational modification, protein turnover, chaperones ; Inorganic ion transport and metabolism ; General function prediction only ;}	{GO:0016485; protein processing; biological_process GO:0016021; integral to membrane; cellular_component}	{PF05450:Nicastrin}
transcript_HQ_HL_transcript16381/f5p0/1899	gp_up	4.9506	1.99044	{pda:103706572; - - - - -}	{ABR18376.1; unknown [Picea sitchensis]}	{sp|Q66PF2|URT1_FRAAN; Putative UDP-rhamnose:rhamnosyltransferase 1 OS=Fragaria ananassa GN=GT4 PE=2 SV=1}	{At5g49690; KOG1192 UDP-glucuronosyl and UDP-glucosyl transferase GC Carbohydrate transport and metabolism ; Energy production and conversion ;}	{GO:0008152; NA GO:0016758; transferase activity, transferring hexosyl groups; molecular_function}	{PF04101:Glycosyltransferase family 28 C-terminal domain PF00201:UDP-glucoronosyl and UDP-glucosyl transferase}
transcript_HQ_HL_transcript27543/f14p0/1280	gp_up	1.975	1.98867	{cic:CICLE_v10012335mg; - - - - -}	{XP_010271648.1; PREDICTED: heme-binding-like protein At3g10130, chloroplastic [Nelumbo nucifera]}	{sp|Q9SR77|HBPL1_ARATH; Heme-binding-like protein At3g10130, chloroplastic OS=Arabidopsis thaliana GN=At3g10130 PE=2 SV=1}	{NA}	{NA}	{NA}
transcript_HQ_HL_transcript9719/f2p0/2257	gp_up	4.7389	1.96367	{nnu:104611948; K04120 E5.5.1.13 ent-copalyl diphosphate synthase 5.5.1.13 ko00904; Metabolism; Metabolism of terpenoids and polyketides; Diterpenoid biosynthesis}	{ABV44453.1; 1(10),5-germacradien-4-ol synthase [Pinus sylvestris]}	{sp|Q675L0|TPSLS_PICAB; Longifolene synthase OS=Picea abies GN=TPS-Lon PE=1 SV=1}	{NA}	{GO:0010333; terpene synthase activity; molecular_function GO:0008152; NA GO:0016829; lyase activity; molecular_function}	{PF01397:Terpene synthase, N-terminal domain}
transcript_HQ_HL_transcript29498/f2p0/1181	gp_up	2.3587	1.88678	{atr:18441541; - - - - -}	{ABK26770.1; unknown [Picea sitchensis]}	{NA}	{NA}	{NA}	{NA}
transcript_HQ_HL_transcript36970/f2p0/638	gp_up	3.7831	1.85589	{pmum:103321002; - - - - -}	{ABK25641.1; unknown [Picea sitchensis]}	{NA}	{NA}	{NA}	{NA}
transcript_HQ_HL_transcript27186/f10p0/1331	gp_up	1.2643	1.82833	{atr:18442161; - - - - -}	{ADE77519.1; unknown [Picea sitchensis]}	{sp|Q9LKA5|MORF8_ARATH; Multiple organellar RNA editing factor 8, chloroplastic/mitochondrial OS=Arabidopsis thaliana GN=MORF8 PE=1 SV=1}	{NA}	{NA}	{NA}
transcript_HQ_HL_transcript25443/f3p0/1413	gp_up	2.0317	1.82089	{bvg:104906052; - - - - -}	{ABK26143.1; unknown [Picea sitchensis]}	{NA}	{NA}	{GO:0016020; membrane; cellular_component GO:0005794; Golgi apparatus; cellular_component}	{PF02104:SURF1 family PF15070:Putative golgin subfamily A member 2-like protein 5}
transcript_HQ_HL_transcript30658/f3p0/1106	gp_up	2.8702	1.789	{rcu:8278055; K00799 GST, gst glutathione S-transferase 2.5.1.18 ko00480; Metabolism; Metabolism of other amino acids; Glutathione metabolism | ko00980; Metabolism; Xenobiotics biodegradation and metabolism; Metabolism of xenobiotics by cytochrome P450 | ko00982; Metabolism; Xenobiotics biodegradation and metabolism; Drug metabolism - cytochrome P450 | ko05204; Human Diseases; Cancers: Overview; …	{ADC92285.1; tau class glutathione S-transferase [Pinus brutia]}	{sp|Q9ZRW8|GSTUJ_ARATH; Glutathione S-transferase U19 OS=Arabidopsis thaliana GN=GSTU19 PE=1 SV=1}	{At1g78380; KOG0406 Glutathione S-transferase O Posttranslational modification, protein turnover, chaperones ;}	{GO:0005515; protein binding; molecular_function}	{PF13409:Glutathione S-transferase, N-terminal domain PF13417:Glutathione S-transferase, N-terminal domain PF02798:Glutathione S-transferase, N-terminal domain}
transcript_HQ_HL_transcript3056/f2p0/3212	gp_up	5.2482	1.78422	{vra:106757631; K00695 E2.4.1.13 sucrose synthase 2.4.1.13 ko00500; Metabolism; Carbohydrate metabolism; Starch and sucrose metabolism}	{ABR15470.1; sucrose synthase [Pinus taeda]}	{sp|Q10LP5|SUS4_ORYSJ; Sucrose synthase 4 OS=Oryza sativa subsp. japonica GN=SUS4 PE=2 SV=1}	{At4g02280; KOG0853 Glycosyltransferase M Cell wall/membrane/envelope biogenesis ;}	{GO:0016157; sucrose synthase activity; molecular_function GO:0005985; sucrose metabolic process; biological_process}	{PF00862:Sucrose synthase}
transcript_HQ_HL_transcript27820/f3p0/1272	gp_up	1.7512	1.75467	{vra:106763833; K13082 DFR bifunctional dihydroflavonol 4-reductase/flavanone 4-reductase [EC:1.1.1.219 1.1.1.234] 1.1.1.219,1.1.1.234 ko00941; Metabolism; Biosynthesis of other secondary metabolites; Flavonoid biosynthesis}	{ABR18365.1; unknown [Picea sitchensis]}	{sp|Q7PCC4|ANRCH_VITVI; Anthocyanidin reductase ((2S)-flavan-3-ol-forming) OS=Vitis vinifera GN=ANR PE=1 SV=1}	{At5g42800; KOG1502 Flavonol reductase/cinnamoyl-CoA reductase V Defense mechanisms ;}	{GO:0003854; 3-beta-hydroxy-delta5-steroid dehydrogenase activity; molecular_function GO:0055114; oxidation-reduction process; biological_process GO:0016616; oxidoreductase activity, acting on the CH-OH group of donors, NAD or NADP as acceptor; molecular_function GO:0006694; steroid biosynthetic process; biological_process GO:0050662; coenzyme binding; molecular_function GO:0003824; NA}	{PF01370:NAD dependent epimerase/dehydratase family PF01073:3-beta hydroxysteroid dehydrogenase/isomerase family}
transcript_HQ_HL_transcript16653/f8p0/1858	gp_up	4.1671	1.73289	{atr:18444845; - - - - -}	{ABK25937.1; unknown [Picea sitchensis]}	{NA}	{NA}	{GO:0045454; cell redox homeostasis; biological_process GO:0015035; protein disulfide oxidoreductase activity; molecular_function GO:0005515; protein binding; molecular_function GO:0009055; NA}	{PF02798:Glutathione S-transferase, N-terminal domain PF13409:Glutathione S-transferase, N-terminal domain PF13417:Glutathione S-transferase, N-terminal domain PF00462:Glutaredoxin}
transcript_HQ_HL_transcript22482/f2p0/1568	gp_up	1.1858	1.71389	{atr:18448125; K08237 E2.4.1.218 hydroquinone glucosyltransferase 2.4.1.218 -}	{ABK25443.1; unknown [Picea sitchensis]}	{sp|Q9M156|U72B1_ARATH; UDP-glycosyltransferase 72B1 OS=Arabidopsis thaliana GN=UGT72B1 PE=1 SV=1}	{At4g01070; KOG1192 UDP-glucuronosyl and UDP-glucosyl transferase GC Carbohydrate transport and metabolism ; Energy production and conversion ;}	{GO:0016758; transferase activity, transferring hexosyl groups; molecular_function GO:0008152; NA GO:0019538; protein metabolic process; biological_process}	{PF02861:Clp amino terminal domain, pathogenicity island component PF00201:UDP-glucoronosyl and UDP-glucosyl transferase PF04101:Glycosyltransferase family 28 C-terminal domain}
transcript_HQ_HL_transcript2130/f4p0/3466	gp_up	2.2657	1.70211	{pda:103705481; K01256 pepN aminopeptidase N 3.4.11.2 ko00480; Metabolism; Metabolism of other amino acids; Glutathione metabolism}	{ABR18089.1; unknown [Picea sitchensis]}	{sp|Q8H0S9|PSA_ARATH; Puromycin-sensitive aminopeptidase OS=Arabidopsis thaliana GN=MPA1 PE=2 SV=1}	{At1g63770; KOG1046 Puromycin-sensitive aminopeptidase and related aminopeptidases EO Amino acid transport and metabolism ; Posttranslational modification, protein turnover, chaperones ;}	{GO:0008270; zinc ion binding; molecular_function GO:0008237; metallopeptidase activity; molecular_function}	{PF01433:Peptidase family M1}
transcript_HQ_HL_transcript24292/f9p0/1472	gp_up	1.2033	1.69178	{atr:18434829; - - - - -}	{ABK22284.1; unknown [Picea sitchensis]}	{NA}	{NA}	{NA}	{NA}
transcript_HQ_HL_transcript22662/f8p0/1566	gp_up	2.3436	1.691	{atr:18995778; K09872 PIP aquaporin PIP - -}	{ABK22504.1; unknown [Picea sitchensis]}	{sp|Q9ZVX8|PIP28_ARATH; Probable aquaporin PIP2-8 OS=Arabidopsis thaliana GN=PIP2-8 PE=1 SV=1}	{At2g16850; KOG0223 Aquaporin (major intrinsic protein family) G Carbohydrate transport and metabolism ;}	{GO:0006810; transport; biological_process GO:0005215; NA GO:0016020; membrane; cellular_component}	{PF00230:Major intrinsic protein}
transcript_HQ_HL_transcript14719/f3p0/2028	gp_up	8.7876	1.663	{pda:103707830; K00658 DLST, sucB 2-oxoglutarate dehydrogenase E2 component (dihydrolipoamide succinyltransferase) 2.3.1.61 ko01200; Metabolism; Global and overview maps; Carbon metabolism | ko00020; Metabolism; Carbohydrate metabolism; Citrate cycle (TCA cycle) | ko00310; Metabolism; Amino acid metabolism; Lysine degradation}	{ADE77401.1; unknown [Picea sitchensis]}	{sp|Q9FLQ4|ODO2A_ARATH; Dihydrolipoyllysine-residue succinyltransferase component of 2-oxoglutarate dehydrogenase complex 1, mitochondrial OS=Arabidopsis thaliana GN=At5g55070 PE=1 SV=1}	{At5g55070; KOG0559 Dihydrolipoamide succinyltransferase (2-oxoglutarate dehydrogenase, E2 subunit) C Energy production and conversion ;}	{GO:0016746; transferase activity, transferring acyl groups; molecular_function GO:0008152; NA}	{PF00198:2-oxoacid dehydrogenases acyltransferase (catalytic domain)}
transcript_HQ_HL_transcript35618/f2p0/771	gp_up	2.7387	1.654	{pda:103710318; K11099 SNRPG, SMG small nuclear ribonucleoprotein G - ko03040; Genetic Information Processing; Transcription; Spliceosome}	{ABK21578.1; unknown [Picea sitchensis]}	{sp|O82221|RUXG_ARATH; Probable small nuclear ribonucleoprotein G OS=Arabidopsis thaliana GN=At2g23930 PE=2 SV=1}	{At2g23930; KOG1780 Small Nuclear ribonucleoprotein G A RNA processing and modification ;}	{NA}	{NA}
transcript_HQ_HL_transcript28497/f5p0/1249	gp_up	1.2122	1.645	{spen:107008341; - - - - -; spen:107008341; - - - - -}	{ABK22139.1; unknown [Picea sitchensis]}	{sp|P82658|TL19_ARATH; Thylakoid lumenal 19 kDa protein, chloroplastic OS=Arabidopsis thaliana GN=At3g63540 PE=1 SV=2}	{NA}	{GO:0015979; photosynthesis; biological_process GO:0009654; oxygen evolving complex; cellular_component GO:0019898; extrinsic to membrane; cellular_component GO:0009523; photosystem II; cellular_component GO:0005509; calcium ion binding; molecular_function}	{PF01789:PsbP}
transcript_HQ_HL_transcript31347/f6p0/1074	gp_up	2.0975	1.64322	{atr:18439441; - - - - -}	{XP_006849669.1; PREDICTED: uncharacterized protein LOC18439441 [Amborella trichopoda]}	{NA}	{NA}	{NA}	{NA}
transcript_HQ_HL_transcript15476/f2p0/1970	gp_up	3.8779	1.63644	{pda:103708111; K15400 HHT1 omega-hydroxypalmitate O-feruloyl transferase 2.3.1.188 ko00073; Metabolism; Lipid metabolism; Cutin, suberine and wax biosynthesis}	{ABR16192.1; unknown [Picea sitchensis]}	{sp|Q94CD1|HHT1_ARATH; Omega-hydroxypalmitate O-feruloyl transferase OS=Arabidopsis thaliana GN=HHT1 PE=1 SV=1}	{NA}	{GO:0016747; transferase activity, transferring acyl groups other than amino-acyl groups; molecular_function}	{PF02458:Transferase family}
transcript_HQ_HL_transcript10361/f3p0/2346	gp_up	1.0985	1.63367	{mdm:103455264; K18875 EDS1 enhanced disease susceptibility 1 protein - ko04626; Organismal Systems; Environmental adaptation; Plant-pathogen interaction}	{ADE76292.1; unknown [Picea sitchensis]}	{sp|Q9SU71|EDSBC_ARATH; Protein EDS1B OS=Arabidopsis thaliana GN=EDS1B PE=1 SV=1}	{NA}	{NA}	{NA}
transcript_HQ_HL_transcript17749/f13p0/1838	gp_up	7.744	1.62789	{nnu:104611832; - - - - -}	{ABK21005.1; unknown [Picea sitchensis]}	{sp|Q05212|DR102_ARATH; DNA damage-repair/toleration protein DRT102 OS=Arabidopsis thaliana GN=DRT102 PE=1 SV=2}	{NA}	{GO:0006355; regulation of transcription, DNA-dependent; biological_process GO:0016853; isomerase activity; molecular_function GO:0031419; cobalamin binding; molecular_function GO:0005975; carbohydrate metabolic process; biological_process GO:0046872; metal ion binding; molecular_function}	{PF02310:B12 binding domain PF02311:AraC-like ligand binding domain PF02502:Ribose/Galactose Isomerase}
transcript_HQ_HL_transcript10592/f2p0/2289	gp_up	1.4565	1.604	{atr:18438519; K00811 ASP5 aspartate aminotransferase, chloroplastic 2.6.1.1 ko01210; Metabolism; Global and overview maps; 2-Oxocarboxylic acid metabolism | ko01230; Metabolism; Global and overview maps; Biosynthesis of amino acids | ko00250; Metabolism; Amino acid metabolism; Alanine, aspartate and glutamate metabolism | ko00270; Metabolism; Amino acid metabolism; Cysteine and methionine metabo…	{ABK24563.1; unknown [Picea sitchensis]}	{sp|P46248|AAT5_ARATH; Aspartate aminotransferase, chloroplastic OS=Arabidopsis thaliana GN=ASP5 PE=1 SV=2}	{At4g31990; KOG1411 Aspartate aminotransferase/Glutamic oxaloacetic transaminase AAT1/GOT2 E Amino acid transport and metabolism ;}	{GO:0009058; biosynthetic process; biological_process GO:0030170; pyridoxal phosphate binding; molecular_function}	{PF00155:Aminotransferase class I and II}
transcript_HQ_HL_transcript33239/f14p0/976	gp_up	1.0502	1.58333	{pda:103704819; - - - - -}	{ABK25246.1; unknown [Picea sitchensis]}	{NA}	{NA}	{GO:0006313; transposition, DNA-mediated; biological_process GO:0051082; unfolded protein binding; molecular_function GO:0031072; heat shock protein binding; molecular_function}	{PF00684:DnaJ central domain PF03811:InsA N-terminal domain}
transcript_HQ_HL_transcript10520/f2p0/2303	gp_up	1.6549	1.55967	{vvi:100241486; - - - - -}	{XP_010244147.2; PREDICTED: uncharacterized protein LOC104588042 isoform X2 [Nelumbo nucifera]}	{NA}	{NA}	{GO:0016491; oxidoreductase activity; molecular_function GO:0055114; oxidation-reduction process; biological_process}	{PF01266:FAD dependent oxidoreductase}
transcript_HQ_HL_transcript22684/f11p0/1570	gp_up	1.1522	1.55922	{vvi:100260266; K18819 GOLS inositol 3-alpha-galactosyltransferase 2.4.1.123 ko00052; Metabolism; Carbohydrate metabolism; Galactose metabolism}	{ABK23436.1; unknown [Picea sitchensis]}	{sp|Q9XGN4|GOLS1_AJURE; Galactinol synthase 1 OS=Ajuga reptans GN=GOLS1 PE=1 SV=1}	{At2g47180; KOG1950 Glycosyl transferase, family 8 - glycogenin G Carbohydrate transport and metabolism ;}	{GO:0016757; transferase activity, transferring glycosyl groups; molecular_function GO:0006486; protein glycosylation; biological_process}	{PF11051:Mannosyltransferase putative PF01501:Glycosyl transferase family 8}
transcript_HQ_HL_transcript33322/f40p0/862	gp_up	7.6165	1.557	{atr:18443016; - - - - -}	{XP_006298655.1; hypothetical protein CARUB_v10014745mg [Capsella rubella]}	{sp|Q9M7X9|CITRX_ARATH; Thioredoxin-like protein CITRX, chloroplastic OS=Arabidopsis thaliana GN=CITRX PE=1 SV=1}	{At3g06730; KOG0907 Thioredoxin O Posttranslational modification, protein turnover, chaperones ;}	{GO:0015035; protein disulfide oxidoreductase activity; molecular_function GO:0045454; cell redox homeostasis; biological_process GO:0016491; oxidoreductase activity; molecular_function}	{PF08534:Redoxin PF01323:DSBA-like thioredoxin domain PF00085:Thioredoxin}
transcript_HQ_HL_transcript25295/f3p0/1419	gp_up	1.8479	1.53389	{jcu:105633824; K13082 DFR bifunctional dihydroflavonol 4-reductase/flavanone 4-reductase [EC:1.1.1.219 1.1.1.234] 1.1.1.219,1.1.1.234 ko00941; Metabolism; Biosynthesis of other secondary metabolites; Flavonoid biosynthesis}	{ABR18365.1; unknown [Picea sitchensis]}	{sp|P51102|DFRA_ARATH; Dihydroflavonol 4-reductase OS=Arabidopsis thaliana GN=DFRA PE=1 SV=2}	{At5g42800; KOG1502 Flavonol reductase/cinnamoyl-CoA reductase V Defense mechanisms ;}	{GO:0050662; coenzyme binding; molecular_function GO:0003824; NA GO:0006694; steroid biosynthetic process; biological_process GO:0016616; oxidoreductase activity, acting on the CH-OH group of donors, NAD or NADP as acceptor; molecular_function GO:0003854; 3-beta-hydroxy-delta5-steroid dehydrogenase activity; molecular_function GO:0055114; oxidation-reduction process; biological_process}	{PF01370:NAD dependent epimerase/dehydratase family PF01073:3-beta hydroxysteroid dehydrogenase/isomerase family}
transcript_HQ_HL_transcript27079/f2p0/1327	gp_up	2.3218	1.51789	{cic:CICLE_v10001909mg; K21568 - - 1.23.1.1,1.23.1.2,1.23.1.3,1.23.1.4 -}	{AAF64185.1; pinoresinol-lariciresinol reductase TH2 [Tsuga heterophylla]}	{sp|Q9LD13|PILR2_THUPL; Bifunctional pinoresinol-lariciresinol reductase 2 OS=Thuja plicata GN=PLR_Tp2 PE=1 SV=1}	{NA}	{GO:0016616; oxidoreductase activity, acting on the CH-OH group of donors, NAD or NADP as acceptor; molecular_function GO:0051287; NAD binding; molecular_function GO:0055114; oxidation-reduction process; biological_process GO:0050662; coenzyme binding; molecular_function GO:0016620; oxidoreductase activity, acting on the aldehyde or oxo group of donors, NAD or NADP as acceptor; molecular_function…	{PF03435:Saccharopine dehydrogenase NADP binding domain PF01370:NAD dependent epimerase/dehydratase family PF01073:3-beta hydroxysteroid dehydrogenase/isomerase family PF01118:Semialdehyde dehydrogenase, NAD binding domain}
transcript_HQ_HL_transcript15045/f2p0/1972	gp_up	1.8757	1.513	{jcu:105632543; K00627 DLAT, aceF, pdhC pyruvate dehydrogenase E2 component (dihydrolipoamide acetyltransferase) 2.3.1.12 ko01200; Metabolism; Global and overview maps; Carbon metabolism | ko00010; Metabolism; Carbohydrate metabolism; Glycolysis / Gluconeogenesis | ko00020; Metabolism; Carbohydrate metabolism; Citrate cycle (TCA cycle) | ko00620; Metabolism; Carbohydrate metabolism; Pyruvate meta…	{XP_002271286.1; PREDICTED: dihydrolipoyllysine-residue acetyltransferase component 5 of pyruvate dehydrogenase complex, chloroplastic [Vitis vinifera]}	{sp|Q9C8P0|ODP25_ARATH; Dihydrolipoyllysine-residue acetyltransferase component 5 of pyruvate dehydrogenase complex, chloroplastic OS=Arabidopsis thaliana GN=EMB3003 PE=2 SV=1}	{At1g34430; KOG0557 Dihydrolipoamide acetyltransferase C Energy production and conversion ;}	{GO:0016746; transferase activity, transferring acyl groups; molecular_function GO:0008152; NA}	{PF02817:e3 binding domain PF00198:2-oxoacid dehydrogenases acyltransferase (catalytic domain)}
transcript_HQ_HL_transcript18828/f2p0/1774	gp_up	1.2955	1.50944	{atr:18445284; K02835 prfA, MTRF1, MRF1 peptide chain release factor 1 - -}	{XP_009775751.1; PREDICTED: peptide chain release factor 1-like, mitochondrial [Nicotiana sylvestris]}	{sp|Q8RX79|APG3_ARATH; Peptide chain release factor APG3, chloroplastic OS=Arabidopsis thaliana GN=APG3 PE=2 SV=1}	{At3g62910; KOG2726 Mitochondrial polypeptide chain release factor J Translation, ribosomal structure and biogenesis ;}	{GO:0003677; DNA binding; molecular_function GO:0003747; translation release factor activity; molecular_function GO:0006415; translational termination; biological_process GO:0005737; cytoplasm; cellular_component GO:0016149; translation release factor activity, codon specific; molecular_function}	{PF16326:ABC transporter C-terminal domain PF03462:PCRF domain PF00472:RF-1 domain}
transcript_HQ_HL_transcript30983/f11p0/1100	gp_up	1.6744	1.506	{nnu:104594016; - - - - -}	{XP_015957737.1; PREDICTED: uncharacterized protein LOC107481900 [Arachis duranensis]}	{NA}	{NA}	{NA}	{NA}
transcript_HQ_HL_transcript23638/f2p0/1526	gp_up	Inf	1.50211	{pvu:PHAVU_008G267600g; - - - - -}	{XP_007142284.1; hypothetical protein PHAVU_008G267600g [Phaseolus vulgaris]}	{sp|Q9CAK1|RLM1B_ARATH; Disease resistance protein RML1B OS=Arabidopsis thaliana GN=RLM1B PE=2 SV=1}	{NA}	{GO:0007165; signal transduction; biological_process GO:0005515; protein binding; molecular_function}	{PF13676:TIR domain PF01582:TIR domain}
transcript_HQ_HL_transcript23676/f4p0/1523	gp_up	1.3337	1.50056	{sind:105168317; - - - - -}	{ACN40180.1; unknown [Picea sitchensis]}	{NA}	{NA}	{GO:0016788; hydrolase activity, acting on ester bonds; molecular_function}	{PF07819:PGAP1-like protein}
transcript_HQ_HL_transcript28134/f3p0/1228	gp_up	2.2478	1.50022	{rcu:8273271; - - - - -}	{ADE76588.1; unknown [Picea sitchensis]}	{sp|Q8VY52|PPD2_ARATH; PsbP domain-containing protein 2, chloroplastic OS=Arabidopsis thaliana GN=PPD2 PE=1 SV=1}	{NA}	{GO:0019898; extrinsic to membrane; cellular_component GO:0009654; oxygen evolving complex; cellular_component GO:0015979; photosynthesis; biological_process GO:0005509; calcium ion binding; molecular_function GO:0009523; photosystem II; cellular_component}	{PF01789:PsbP}
transcript_HQ_HL_transcript21099/f2p0/1636	gp_up	9.3077	1.5	{nnu:104598345; K03553 recA recombination protein RecA - ko03440; Genetic Information Processing; Replication and repair; Homologous recombination}	{XP_010258669.1; PREDICTED: DNA repair protein recA homolog 1, chloroplastic [Nelumbo nucifera]}	{sp|Q39199|RECAC_ARATH; DNA repair protein recA homolog 1, chloroplastic OS=Arabidopsis thaliana GN=RECA PE=2 SV=1}	{At1g79050; KOG1433 DNA repair protein RAD51/RHP55 L Replication, recombination and repair ;}	{GO:0005524; ATP binding; molecular_function GO:0006281; DNA repair; biological_process GO:0003697; single-stranded DNA binding; molecular_function}	{PF00004:ATPase family associated with various cellular activities (AAA) PF00154:recA bacterial DNA recombination protein PF01637:ATPase domain predominantly from Archaea}
transcript_HQ_HL_transcript13786/f2p0/2067	gp_up	3.0544	1.48956	{atr:18448672; - - - - -}	{ABR16435.1; unknown [Picea sitchensis]}	{sp|Q9SZ46|C82C4_ARATH; Cytochrome P450 82C4 OS=Arabidopsis thaliana GN=CYP82C4 PE=2 SV=1}	{At4g31940; KOG0156 Cytochrome P450 CYP2 subfamily Q Secondary metabolites biosynthesis, transport and catabolism ;}	{GO:0055114; oxidation-reduction process; biological_process GO:0005506; iron ion binding; molecular_function GO:0016705; oxidoreductase activity, acting on paired donors, with incorporation or reduction of molecular oxygen; molecular_function GO:0020037; heme binding; molecular_function}	{PF00067:Cytochrome P450}
transcript_HQ_HL_transcript21980/f4p0/1613	gp_up	1.1716	1.48667	{atr:18434428; K00891 E2.7.1.71, aroK, aroL shikimate kinase 2.7.1.71 ko01230; Metabolism; Global and overview maps; Biosynthesis of amino acids | ko00400; Metabolism; Amino acid metabolism; Phenylalanine, tyrosine and tryptophan biosynthesis}	{ABK24350.1; unknown [Picea sitchensis]}	{sp|Q7X7H9|SK3_ORYSJ; Shikimate kinase 3, chloroplastic OS=Oryza sativa subsp. japonica GN=SK3 PE=1 SV=2}	{NA}	{NA}	{NA}
transcript_HQ_HL_transcript33846/f2p0/907	gp_up	1.1512	1.483	{rcu:8271163; - - - - -}	{ABR16811.1; unknown [Picea sitchensis]}	{NA}	{NA}	{NA}	{NA}
transcript_HQ_HL_transcript23773/f3p0/1528	gp_up	5.441	1.47167	{sita:101757082; - - - - -}	{ABK23807.1; unknown [Picea sitchensis]}	{sp|Q8H1Q1|TL203_ARATH; Thylakoid lumenal protein TL20.3, chloroplastic OS=Arabidopsis thaliana GN=TL20.3 PE=1 SV=1}	{NA}	{GO:0016717; oxidoreductase activity, acting on paired donors, with oxidation of a pair of donors resulting in the reduction of molecular oxygen to two molecules of water; molecular_function GO:0055114; oxidation-reduction process; biological_process}	{PF11960:Domain of unknown function (DUF3474)}
transcript_HQ_HL_transcript11224/f15p0/2221	gp_up	2.8614	1.45956	{atr:18441897; - - - - -}	{ABK24248.1; unknown [Picea sitchensis]}	{sp|Q7SXS7|SETD3_DANRE; Histone-lysine N-methyltransferase setd3 OS=Danio rerio GN=setd3 PE=1 SV=1}	{At5g14260; KOG1337 N-methyltransferase R General function prediction only ;}	{NA}	{NA}
transcript_HQ_HL_transcript23282/f2p0/1542	gp_up	3.0687	1.45378	{sita:101785333; - - - - -}	{ACN40240.1; unknown [Picea sitchensis]}	{sp|Q6Z4N6|40G2_ORYSJ; Ricin B-like lectin R40G2 OS=Oryza sativa subsp. japonica GN=R40G2 PE=2 SV=1}	{NA}	{NA}	{NA}
transcript_HQ_HL_transcript8494/f2p0/2481	gp_up	1.1493	1.44756	{csv:101213554; K03147 thiC phosphomethylpyrimidine synthase 4.1.99.17 ko00730; Metabolism; Metabolism of cofactors and vitamins; Thiamine metabolism}	{XP_006827210.1; PREDICTED: phosphomethylpyrimidine synthase, chloroplastic [Amborella trichopoda]}	{sp|O82392|THIC_ARATH; Phosphomethylpyrimidine synthase, chloroplastic OS=Arabidopsis thaliana GN=THIC PE=1 SV=1}	{NA}	{GO:0009228; thiamine biosynthetic process; biological_process GO:0051536; iron-sulfur cluster binding; molecular_function}	{PF01964:Radical SAM ThiC family}
transcript_HQ_HL_transcript17892/f4p0/1820	gp_up	2.2057	1.44611	{gra:105791575; - - - - -}	{ABR16752.1; unknown [Picea sitchensis]}	{sp|Q9STF2|PTA16_ARATH; Protein plastid transcriptionally active 16, chloroplastic OS=Arabidopsis thaliana GN=PTAC16 PE=1 SV=1}	{At3g46780; KOG1203 Predicted dehydrogenase G Carbohydrate transport and metabolism ;}	{GO:0003854; 3-beta-hydroxy-delta5-steroid dehydrogenase activity; molecular_function GO:0055114; oxidation-reduction process; biological_process GO:0016616; oxidoreductase activity, acting on the CH-OH group of donors, NAD or NADP as acceptor; molecular_function GO:0006694; steroid biosynthetic process; biological_process GO:0050662; coenzyme binding; molecular_function GO:0003824; NA}	{PF01073:3-beta hydroxysteroid dehydrogenase/isomerase family PF01370:NAD dependent epimerase/dehydratase family}
transcript_HQ_HL_transcript16073/f6p0/1948	gp_up	1.2127	1.44567	{cic:CICLE_v10004659mg; K01881 PARS, proS prolyl-tRNA synthetase 6.1.1.15 ko00970; Genetic Information Processing; Translation; Aminoacyl-tRNA biosynthesis}	{XP_006829100.1; PREDICTED: proline--tRNA ligase [Amborella trichopoda]}	{sp|Q9FYR6|SYPM_ARATH; Proline--tRNA ligase, chloroplastic/mitochondrial OS=Arabidopsis thaliana GN=OVA6 PE=2 SV=1}	{At5g52520; KOG4163 Prolyl-tRNA synthetase J Translation, ribosomal structure and biogenesis ;}	{GO:0005524; ATP binding; molecular_function GO:0009253; peptidoglycan catabolic process; biological_process GO:0004812; aminoacyl-tRNA ligase activity; molecular_function GO:0004827; proline-tRNA ligase activity; molecular_function GO:0005737; cytoplasm; cellular_component GO:0008745; N-acetylmuramoyl-L-alanine amidase activity; molecular_function GO:0000166; nucleotide binding; molecular_functi…	{PF09180:Prolyl-tRNA synthetase, C-terminal PF01520:N-acetylmuramoyl-L-alanine amidase PF00587:tRNA synthetase class II core domain (G, H, P, S and T)}
transcript_HQ_HL_transcript23646/f2p0/1506	gp_up	2.2883	1.44511	{nnu:104591592; K00001 E1.1.1.1, adh alcohol dehydrogenase 1.1.1.1 ko01220; Metabolism; Global and overview maps; Degradation of aromatic compounds | ko00010; Metabolism; Carbohydrate metabolism; Glycolysis / Gluconeogenesis | ko00071; Metabolism; Lipid metabolism; Fatty acid degradation | ko00350; Metabolism; Amino acid metabolism; Tyrosine metabolism | ko00830; Metabolism; Metabolism of cofacto…	{ABK24617.1; unknown [Picea sitchensis]}	{sp|Q8LEB2|ADHL6_ARATH; Alcohol dehydrogenase-like 6 OS=Arabidopsis thaliana GN=At5g24760 PE=2 SV=2}	{At1g77120; KOG0022 Alcohol dehydrogenase, class III Q Secondary metabolites biosynthesis, transport and catabolism ;}	{GO:0006813; potassium ion transport; biological_process GO:0016616; oxidoreductase activity, acting on the CH-OH group of donors, NAD or NADP as acceptor; molecular_function GO:0051287; NAD binding; molecular_function GO:0055114; oxidation-reduction process; biological_process}	{PF03721:UDP-glucose/GDP-mannose dehydrogenase family, NAD binding domain PF08240:Alcohol dehydrogenase GroES-like domain PF02254:TrkA-N domain PF02826:D-isomer specific 2-hydroxyacid dehydrogenase, NAD binding domain PF00107:Zinc-binding dehydrogenase}
transcript_HQ_HL_transcript30460/f2p0/1096	gp_up	1.1015	1.44444	{ath:AT1G67090; K01602 rbcS ribulose-bisphosphate carboxylase small chain 4.1.1.39 ko01200; Metabolism; Global and overview maps; Carbon metabolism | ko00630; Metabolism; Carbohydrate metabolism; Glyoxylate and dicarboxylate metabolism | ko00710; Metabolism; Energy metabolism; Carbon fixation in photosynthetic organisms}	{P10053.1; RecName: Full=Ribulose bisphosphate carboxylase small chain, chloroplastic; Short=RuBisCO small subunit; Flags: Precursor}	{sp|P10053|RBS_PINTH; Ribulose bisphosphate carboxylase small chain, chloroplastic OS=Pinus thunbergii GN=RBCS PE=2 SV=1}	{NA}	{NA}	{NA}
transcript_HQ_HL_transcript12459/f38p0/2045	gp_up	13.047	1.43733	{smo:SELMODRAFT_442818; K00927 PGK, pgk phosphoglycerate kinase 2.7.2.3 ko01200; Metabolism; Global and overview maps; Carbon metabolism | ko01230; Metabolism; Global and overview maps; Biosynthesis of amino acids | ko00010; Metabolism; Carbohydrate metabolism; Glycolysis / Gluconeogenesis | ko00710; Metabolism; Energy metabolism; Carbon fixation in photosynthetic organisms}	{ABR16612.1; unknown [Picea sitchensis]}	{sp|Q10Z46|PGK_TRIEI; Phosphoglycerate kinase OS=Trichodesmium erythraeum (strain IMS101) GN=pgk PE=3 SV=1}	{At1g79550; KOG1367 3-phosphoglycerate kinase G Carbohydrate transport and metabolism ;}	{GO:0006096; glycolysis; biological_process GO:0004618; phosphoglycerate kinase activity; molecular_function}	{PF00162:Phosphoglycerate kinase}
transcript_HQ_HL_transcript7761/f2p0/2557	gp_up	1.3439	1.437	{atr:18437615; K09828 DHCR24, DWF1 Delta24-sterol reductase [EC:1.3.1.72 1.3.1.-] 1.3.1.72,1.3.1.- ko00100; Metabolism; Lipid metabolism; Steroid biosynthesis}	{XP_010277296.1; PREDICTED: delta(24)-sterol reductase [Nelumbo nucifera]}	{sp|Q39085|DIM_ARATH; Delta(24)-sterol reductase OS=Arabidopsis thaliana GN=DIM PE=1 SV=2}	{At3g19820; KOG1262 FAD-binding protein DIMINUTO R General function prediction only ;}	{GO:0055114; oxidation-reduction process; biological_process GO:0016491; oxidoreductase activity; molecular_function GO:0050660; flavin adenine dinucleotide binding; molecular_function}	{PF01565:FAD binding domain }
transcript_HQ_HL_transcript30250/f3p0/1139	gp_up	1.1996	1.43689	{spen:107012696; - - - - -; spen:107012696; - - - - -}	{ABK26102.1; unknown [Picea sitchensis]}	{NA}	{NA}	{NA}	{NA}
transcript_HQ_HL_transcript15687/f25p0/1888	gp_up	2.0198	1.43567	{egr:104448089; - - - - -}	{ABK25443.1; unknown [Picea sitchensis]}	{sp|Q9M156|U72B1_ARATH; UDP-glycosyltransferase 72B1 OS=Arabidopsis thaliana GN=UGT72B1 PE=1 SV=1}	{At4g01070; KOG1192 UDP-glucuronosyl and UDP-glucosyl transferase GC Carbohydrate transport and metabolism ; Energy production and conversion ;}	{GO:0016758; transferase activity, transferring hexosyl groups; molecular_function GO:0008152; NA}	{PF00201:UDP-glucoronosyl and UDP-glucosyl transferase PF04101:Glycosyltransferase family 28 C-terminal domain}
transcript_HQ_HL_transcript30989/f3p0/1088	gp_up	9.1779	1.43189	{pda:103703181; - - - - -}	{ABK21479.1; unknown [Picea sitchensis]}	{NA}	{NA}	{GO:0006950; response to stress; biological_process}	{PF02496:ABA/WDS induced protein}
transcript_HQ_HL_transcript36548/f3p0/688	gp_up	7.5263	1.41911	{sbi:SORBI_08g002700; - - - - -}	{AAK00625.1; nonspecific lipid-transfer protein precursor [Pinus resinosa]}	{sp|Q41073|NLTP_PINTA; Non-specific lipid-transfer protein OS=Pinus taeda PE=2 SV=1}	{NA}	{GO:0005576; NA GO:0016829; lyase activity; molecular_function}	{PF02884:Polysaccharide lyase family 8, C-terminal beta-sandwich domain}
transcript_HQ_HL_transcript21574/f5p0/1634	gp_up	5.9243	1.41544	{csv:101214005; - - - - -}	{ABK24041.1; unknown [Picea sitchensis]}	{sp|Q9SGS4|CDSP_ARATH; Thioredoxin-like protein CDSP32, chloroplastic OS=Arabidopsis thaliana GN=CDSP32 PE=1 SV=1}	{At1g76080; KOG0907 Thioredoxin O Posttranslational modification, protein turnover, chaperones ;}	{GO:0045454; cell redox homeostasis; biological_process}	{PF00085:Thioredoxin}
transcript_HQ_HL_transcript26343/f2p0/1375	gp_up	2.5017	1.40333	{sind:105159841; K13495 CISZOG cis-zeatin O-glucosyltransferase 2.4.1.215 ko00908; Metabolism; Metabolism of terpenoids and polyketides; Zeatin biosynthesis}	{ABR17639.1; unknown [Picea sitchensis]}	{sp|Q9ZSK5|ZOG_PHALU; Zeatin O-glucosyltransferase OS=Phaseolus lunatus GN=ZOG1 PE=2 SV=1}	{At2g36790; KOG1192 UDP-glucuronosyl and UDP-glucosyl transferase GC Carbohydrate transport and metabolism ; Energy production and conversion ;}	{GO:0008152; NA GO:0016758; transferase activity, transferring hexosyl groups; molecular_function}	{PF00201:UDP-glucoronosyl and UDP-glucosyl transferase}
transcript_HQ_HL_transcript17739/f2p0/1842	gp_up	3.4628	1.40111	{sind:105158931; K02113 ATPF1D, atpH F-type H+-transporting ATPase subunit delta - ko00190; Metabolism; Energy metabolism; Oxidative phosphorylation | ko00195; Metabolism; Energy metabolism; Photosynthesis}	{ABK23923.1; unknown [Picea sitchensis]}	{sp|P11402|ATPD_SPIOL; ATP synthase delta chain, chloroplastic OS=Spinacia oleracea GN=ATPD PE=1 SV=2}	{At4g09650; KOG1662 Mitochondrial F1F0-ATP synthase, subunit OSCP/ATP5 C Energy production and conversion ;}	{GO:0046933; hydrogen ion transporting ATP synthase activity, rotational mechanism; molecular_function GO:0015986; ATP synthesis coupled proton transport; biological_process}	{PF00213:ATP synthase delta (OSCP) subunit}
transcript_HQ_HL_transcript20665/f6p0/1638	gp_up	1.3731	1.39711	{cre:CHLREDRAFT_176301; - - - - -}	{XP_001775915.1; predicted protein [Physcomitrella patens]}	{sp|C6TBN2|AKR1_SOYBN; Probable aldo-keto reductase 1 OS=Glycine max GN=AKR1 PE=2 SV=1}	{At2g27680; KOG1575 Voltage-gated shaker-like K+ channel, subunit beta/KCNAB C Energy production and conversion ;}	{NA}	{NA}
transcript_HQ_HL_transcript30128/f2p0/1132	gp_up	3.8769	1.39611	{pper:PRUPE_ppa015205mg; - - - - -}	{ABK26624.1; unknown [Picea sitchensis]}	{NA}	{NA}	{NA}	{NA}
transcript_HQ_HL_transcript29554/f2p0/1145	gp_up	1.4187	1.39533	{mus:103973134; - - - - -}	{ABK22566.1; unknown [Picea sitchensis]}	{sp|Q941D3|PAP8_ARATH; Probable plastid-lipid-associated protein 8, chloroplastic OS=Arabidopsis thaliana GN=PAP8 PE=1 SV=1}	{NA}	{NA}	{NA}
transcript_HQ_HL_transcript5754/f9p0/2700	gp_up	5.51	1.39511	{atr:18445086; - - - - -}	{AJP06250.1; BXL1 [Pinus tabuliformis]}	{sp|Q9FLG1|BXL4_ARATH; Beta-D-xylosidase 4 OS=Arabidopsis thaliana GN=BXL4 PE=1 SV=1}	{NA}	{GO:0004553; hydrolase activity, hydrolyzing O-glycosyl compounds; molecular_function GO:0005975; carbohydrate metabolic process; biological_process}	{PF01915:Glycosyl hydrolase family 3 C-terminal domain PF00933:Glycosyl hydrolase family 3 N terminal domain}
transcript_HQ_HL_transcript32981/f2p0/956	gp_up	6.7903	1.39489	{egu:105043759; - - - - -}	{ABK26526.1; unknown [Picea sitchensis]}	{sp|Q41001|BCP_PEA; Blue copper protein OS=Pisum sativum PE=2 SV=1}	{NA}	{GO:0009055; NA}	{PF02298:Plastocyanin-like domain}
transcript_HQ_HL_transcript31542/f9p0/1041	gp_up	1.3521	1.38556	{smo:SELMODRAFT_17835; - - - - -}	{ABK22759.1; unknown [Picea sitchensis]}	{sp|Q9LV66|Y5848_ARATH; Uncharacterized protein At5g48480 OS=Arabidopsis thaliana GN=At5g48480 PE=1 SV=1}	{NA}	{NA}	{NA}
transcript_HQ_HL_transcript12771/f3p0/2124	gp_up	6.4155	1.37333	{egr:104435927; K11752 ribD diaminohydroxyphosphoribosylaminopyrimidine deaminase / 5-amino-6-(5-phosphoribosylamino)uracil reductase [EC:3.5.4.26 1.1.1.193] 3.5.4.26,1.1.1.193 ko00740; Metabolism; Metabolism of cofactors and vitamins; Riboflavin metabolism | ko02024; Cellular Processes; Cellular community - prokaryotes; Quorum sensing}	{XP_010268305.1; PREDICTED: riboflavin biosynthesis protein PYRR, chloroplastic isoform X3 [Nelumbo nucifera]}	{sp|K7WIZ6|RIBRX_MAIZE; Riboflavin biosynthesis protein PYRR, chloroplastic OS=Zea mays GN=PYRR PE=1 SV=1}	{At3g47390_1; KOG1018 Cytosine deaminase FCY1 and related enzymes F Nucleotide transport and metabolism ;}	{GO:0009231; riboflavin biosynthetic process; biological_process GO:0002100; tRNA wobble adenosine to inosine editing; biological_process GO:0008251; tRNA-specific adenosine deaminase activity; molecular_function GO:0055114; oxidation-reduction process; biological_process GO:0008703; 5-amino-6-(5-phosphoribosylamino)uracil reductase activity; molecular_function GO:0008270; zinc ion binding; molec…	{PF00383:Cytidine and deoxycytidylate deaminase zinc-binding region PF14437:MafB19-like deaminase PF01872:RibD C-terminal domain}
transcript_HQ_HL_transcript15614/f2p0/1963	gp_up	3.0405	1.37056	{atr:18434810; K13366 MPAO, PAO1 polyamine oxidase [EC:1.5.3.14 1.5.3.16 1.5.3.-] 1.5.3.14,1.5.3.16,1.5.3.- ko00330; Metabolism; Amino acid metabolism; Arginine and proline metabolism | ko00410; Metabolism; Metabolism of other amino acids; beta-Alanine metabolism}	{ADQ37306.1; putative flavoprotein-containing polyamine oxidase, partial [Pinus sylvestris]}	{sp|O64411|PAO_MAIZE; Polyamine oxidase OS=Zea mays GN=PAO PE=1 SV=1}	{At5g13700; KOG0029 Amine oxidase Q Secondary metabolites biosynthesis, transport and catabolism ;}	{GO:0055114; oxidation-reduction process; biological_process GO:0008033; tRNA processing; biological_process GO:0016491; oxidoreductase activity; molecular_function GO:0071949; FAD binding; molecular_function GO:0050660; flavin adenine dinucleotide binding; molecular_function}	{PF01266:FAD dependent oxidoreductase PF01593:Flavin containing amine oxidoreductase PF07992:Pyridine nucleotide-disulphide oxidoreductase PF00070:Pyridine nucleotide-disulphide oxidoreductase PF01134:Glucose inhibited division protein A PF12831:FAD dependent oxidoreductase PF01494:FAD binding domain}
transcript_HQ_HL_transcript32943/f4p0/958	gp_up	1.2085	1.36911	{atr:18447937; - - - - -}	{XP_020095040.1; protein LHCP TRANSLOCATION DEFECT [Ananas comosus]}	{sp|Q8VY88|LTD_ARATH; Protein LHCP TRANSLOCATION DEFECT OS=Arabidopsis thaliana GN=LTD PE=1 SV=1}	{NA}	{NA}	{NA}
transcript_HQ_HL_transcript14966/f2p0/1927	gp_up	8.1626	1.36878	{cic:CICLE_v10011658mg; - - - - -}	{ABK25213.1; unknown [Picea sitchensis]}	{sp|Q9FFX0|RBL9_ARATH; RHOMBOID-like protein 9, chloroplastic OS=Arabidopsis thaliana GN=RBL9 PE=2 SV=1}	{At5g38510; KOG2289 Rhomboid family proteins T Signal transduction mechanisms ;}	{GO:0004252; serine-type endopeptidase activity; molecular_function GO:0016021; integral to membrane; cellular_component}	{PF01694:Rhomboid family}
transcript_HQ_HL_transcript2949/f4p0/3292	gp_up	7.3497	1.36733	{nta:107774731; - - - - -}	{AJP06318.1; LRK1 [Pinus tabuliformis]}	{sp|C0LGV0|Y5487_ARATH; Probable LRR receptor-like serine/threonine-protein kinase At5g48740 OS=Arabidopsis thaliana GN=At5g48740 PE=2 SV=1}	{NA}	{GO:0005515; protein binding; molecular_function GO:0005524; ATP binding; molecular_function GO:0004672; protein kinase activity; molecular_function GO:0006468; protein phosphorylation; biological_process}	{PF00069:Protein kinase domain PF07714:Protein tyrosine kinase PF13855:Leucine rich repeat}
transcript_HQ_HL_transcript30113/f3p0/1146	gp_up	1.6559	1.35989	{fve:101296737; - - - - -}	{ABK23625.1; unknown [Picea sitchensis]}	{NA}	{NA}	{NA}	{NA}
transcript_HQ_HL_transcript16710/f8p0/1907	gp_up	1.3971	1.35667	{nnu:104598143; - - - - -}	{XP_006827214.1; PREDICTED: protease Do-like 8, chloroplastic isoform X1 [Amborella trichopoda]}	{sp|Q9LU10|DEGP8_ARATH; Protease Do-like 8, chloroplastic OS=Arabidopsis thaliana GN=DEGP8 PE=1 SV=1}	{At5g39830; KOG1320 Serine protease O Posttranslational modification, protein turnover, chaperones ;}	{GO:0008236; serine-type peptidase activity; molecular_function GO:0008239; dipeptidyl-peptidase activity; molecular_function GO:0019087; transformation of host cell by virus; biological_process GO:0005515; protein binding; molecular_function GO:0006508; proteolysis; biological_process GO:0070009; serine-type aminopeptidase activity; molecular_function GO:0004252; serine-type endopeptidase activi…	{PF10459:Peptidase S46 PF13180:PDZ domain PF02907:Hepatitis C virus NS3 protease PF00089:Trypsin}
transcript_HQ_HL_transcript36774/f21p0/661	gp_up	10.725	1.35278	{thj:104806643; - - - - -}	{ABR18323.1; unknown [Picea sitchensis]}	{sp|A0AT29|NLTP2_LENCU; Non-specific lipid-transfer protein 2 OS=Lens culinaris PE=1 SV=1}	{NA}	{NA}	{NA}
transcript_HQ_HL_transcript12968/f2p0/2110	gp_up	1.2243	1.35022	{gra:105791366; K14684 SLC25A23S solute carrier family 25 (mitochondrial phosphate transporter), member 23/24/25/41 - -}	{ADE77740.1; unknown [Picea sitchensis]}	{sp|O04619|ADNT1_ARATH; Mitochondrial adenine nucleotide transporter ADNT1 OS=Arabidopsis thaliana GN=ADNT1 PE=1 SV=1}	{At4g01100; KOG0752 Mitochondrial solute carrier protein C Energy production and conversion ;}	{NA}	{NA}
transcript_HQ_HL_transcript34176/f3p0/893	gp_up	8.2974	1.33989	{pop:POPTR_0001s42970g; K03541 psbR photosystem II 10kDa protein - ko00195; Metabolism; Energy metabolism; Photosynthesis}	{ABK20990.1; unknown [Picea sitchensis]}	{sp|P06183|PSBR_SOLTU; Photosystem II 10 kDa polypeptide, chloroplastic OS=Solanum tuberosum GN=PSBR PE=2 SV=1}	{NA}	{GO:0042651; thylakoid membrane; cellular_component GO:0009523; photosystem II; cellular_component GO:0015979; photosynthesis; biological_process GO:0009654; oxygen evolving complex; cellular_component}	{PF04725:Photosystem II 10 kDa polypeptide PsbR}
transcript_HQ_HL_transcript10515/f2p0/2325	gp_up	6.0395	1.33911	{pper:PRUPE_ppa005477mg; - - - - -}	{ABK24574.1; unknown [Picea sitchensis]}	{sp|Q8LB72|PHR2_ARATH; Blue-light photoreceptor PHR2 OS=Arabidopsis thaliana GN=PHR2 PE=2 SV=2}	{At2g47590; KOG0133 Deoxyribodipyrimidine photolyase/cryptochrome LT Replication, recombination and repair ; Signal transduction mechanisms ;}	{GO:0006950; response to stress; biological_process}	{PF00582:Universal stress protein family}
transcript_HQ_HL_transcript36969/f5p0/648	gp_up	1.066	1.337	{NA}	{ABR16755.1; unknown [Picea sitchensis]}	{NA}	{NA}	{NA}	{NA}
transcript_HQ_HL_transcript33344/f2p0/859	gp_up	1.6645	1.33667	{cmo:103487196; K03671 trxA thioredoxin 1 - ko04621; Organismal Systems; Immune system; NOD-like receptor signaling pathway | ko05418; Human Diseases; Cardiovascular diseases; Fluid shear stress and atherosclerosis}	{ABK22559.1; unknown [Picea sitchensis]}	{sp|Q9XFH9|TRXF2_ARATH; Thioredoxin F2, chloroplastic OS=Arabidopsis thaliana GN=At5g16400 PE=2 SV=1}	{At5g16400; KOG0907 Thioredoxin O Posttranslational modification, protein turnover, chaperones ;}	{GO:0016209; NA GO:0016491; oxidoreductase activity; molecular_function GO:0055114; oxidation-reduction process; biological_process GO:0045454; cell redox homeostasis; biological_process}	{PF08534:Redoxin PF00578:AhpC/TSA family PF00085:Thioredoxin}
transcript_HQ_HL_transcript15927/f4p0/1918	gp_up	1.4776	1.33433	{atr:18433621; - - - - -}	{ERN05442.1; hypothetical protein AMTR_s00007p00240820 [Amborella trichopoda]}	{NA}	{NA}	{GO:0016021; integral to membrane; cellular_component GO:0055085; transmembrane transport; biological_process}	{PF03547:Membrane transport protein}
transcript_HQ_HL_transcript10837/f2p0/2155	gp_up	7.4669	1.32178	{bvg:104887945; K08176 PHO84 MFS transporter, PHS family, inorganic phosphate transporter - -}	{AMR43649.1; transmembrane protein 1 [Pinus massoniana]}	{sp|Q8H6H2|PHT14_ORYSJ; Probable inorganic phosphate transporter 1-4 OS=Oryza sativa subsp. japonica GN=PHT1-4 PE=2 SV=1}	{At5g43360; KOG0252 Inorganic phosphate transporter P Inorganic ion transport and metabolism ;}	{GO:0022857; transmembrane transporter activity; molecular_function GO:0016021; integral to membrane; cellular_component GO:0055085; transmembrane transport; biological_process}	{PF00083:Sugar (and other) transporter PF07690:Major Facilitator Superfamily}
transcript_HQ_HL_transcript1489/f11p0/3655	gp_up	7.5936	1.31367	{nnu:104605874; K06972 PITRM1, PreP, CYM1 presequence protease 3.4.24.- -}	{XP_010269115.1; PREDICTED: presequence protease 2, chloroplastic/mitochondrial [Nelumbo nucifera]}	{sp|Q9LJL3|PREP1_ARATH; Presequence protease 1, chloroplastic/mitochondrial OS=Arabidopsis thaliana GN=PREP1 PE=1 SV=2}	{At3g19170; KOG2019 Metalloendoprotease HMP1 (insulinase superfamily) RO General function prediction only ; Posttranslational modification, protein turnover, chaperones ;}	{GO:0006508; proteolysis; biological_process GO:0020037; heme binding; molecular_function GO:0005506; iron ion binding; molecular_function GO:0009055; NA}	{PF01322:Cytochrome C' PF08367:Peptidase M16C associated}
transcript_HQ_HL_transcript36046/f13p0/738	gp_up	1.1816	1.30867	{egu:105042443; K02968 RP-S20, rpsT small subunit ribosomal protein S20 - ko03010; Genetic Information Processing; Translation; Ribosome}	{ABK24542.1; unknown [Picea sitchensis]}	{sp|Q9ASV6|RR20_ARATH; 30S ribosomal protein S20, chloroplastic OS=Arabidopsis thaliana GN=RPS20 PE=2 SV=1}	{NA}	{GO:0003723; RNA binding; molecular_function GO:0006412; translation; biological_process GO:0005622; intracellular; cellular_component GO:0003735; structural constituent of ribosome; molecular_function GO:0005840; ribosome; cellular_component}	{PF01649:Ribosomal protein S20}
transcript_HQ_HL_transcript18368/f8p0/1791	gp_up	1.7759	1.30833	{nnu:104595147; K09834 VTE1, SXD1 tocopherol cyclase 5.5.1.24 ko00130; Metabolism; Metabolism of cofactors and vitamins; Ubiquinone and other terpenoid-quinone biosynthesis}	{XP_010254049.1; PREDICTED: probable tocopherol cyclase, chloroplastic isoform X1 [Nelumbo nucifera]}	{sp|Q6K7V6|TOCC_ORYSJ; Probable tocopherol cyclase, chloroplastic OS=Oryza sativa subsp. japonica GN=VTE1 PE=2 SV=1}	{NA}	{GO:0009976; tocopherol cyclase activity; molecular_function}	{PF14249:Tocopherol cyclase}
transcript_HQ_HL_transcript2479/f2p0/3212	gp_up	5.4627	1.30789	{nnu:104592640; K15920 XYL4 beta-D-xylosidase 4 3.2.1.37 ko00520; Metabolism; Carbohydrate metabolism; Amino sugar and nucleotide sugar metabolism}	{XP_010250379.1; PREDICTED: probable beta-D-xylosidase 5 [Nelumbo nucifera]}	{sp|A5JTQ3|XYL2_MEDSV; Beta-xylosidase/alpha-L-arabinofuranosidase 2 OS=Medicago sativa subsp. varia GN=Xyl2 PE=2 SV=1}	{NA}	{GO:0005975; carbohydrate metabolic process; biological_process GO:0004553; hydrolase activity, hydrolyzing O-glycosyl compounds; molecular_function}	{PF00933:Glycosyl hydrolase family 3 N terminal domain PF01915:Glycosyl hydrolase family 3 C-terminal domain}
transcript_HQ_HL_transcript25863/f2p0/1391	gp_up	4.238	1.30722	{gra:105789405; - - - - -}	{ABK22688.1; unknown [Picea sitchensis]}	{NA}	{NA}	{NA}	{NA}
transcript_HQ_HL_transcript31295/f67p0/954	gp_up	2.5862	1.30011	{brp:103859523; K07305 msrB peptide-methionine (R)-S-oxide reductase 1.8.4.12 -}	{ACN39810.1; unknown [Picea sitchensis]}	{sp|Q9C5C8|MSRB2_ARATH; Peptide methionine sulfoxide reductase B2, chloroplastic OS=Arabidopsis thaliana GN=MSRB2 PE=1 SV=1}	{At4g04830; KOG0856 Predicted pilin-like transcription factor O Posttranslational modification, protein turnover, chaperones ;}	{GO:0055114; oxidation-reduction process; biological_process GO:0008152; NA GO:0033743; peptide-methionine (R)-S-oxide reductase activity; molecular_function GO:0016846; carbon-sulfur lyase activity; molecular_function}	{PF04828:Glutathione-dependent formaldehyde-activating enzyme PF01641:SelR domain}
transcript_HQ_HL_transcript7786/f10p0/2545	gp_up	4.9268	1.29922	{ini:109162509; - - - - -}	{XP_019166768.1; PREDICTED: rhodanese-like domain-containing protein 4A, chloroplastic [Ipomoea nil]}	{sp|Q56XR7|STR4A_ARATH; Rhodanese-like domain-containing protein 4A, chloroplastic OS=Arabidopsis thaliana GN=STR4A PE=2 SV=1}	{NA}	{NA}	{NA}
transcript_HQ_HL_transcript26828/f41p0/1119	gp_up	3.3895	1.298	{atr:18441862; - - - - -}	{ABK23133.1; unknown [Picea sitchensis]}	{sp|Q8LDL0|HHL1_ARATH; Protein HHL1, chloroplastic OS=Arabidopsis thaliana GN=HHL1 PE=1 SV=1}	{At1g67700; KOG2089 Metalloendopeptidase family - saccharolysin & thimet oligopeptidase O Posttranslational modification, protein turnover, chaperones ;}	{NA}	{NA}
transcript_HQ_HL_transcript24170/f6p0/1486	gp_up	9.9519	1.29778	{crb:CARUB_v10005414mg; K09872 PIP aquaporin PIP - -}	{AHA90706.1; aquaporin [Pinus massoniana]}	{sp|Q39196|PIP14_ARATH; Probable aquaporin PIP1-4 OS=Arabidopsis thaliana GN=PIP1.4 PE=1 SV=1}	{At4g23400; KOG0223 Aquaporin (major intrinsic protein family) G Carbohydrate transport and metabolism ;}	{GO:0005215; NA GO:0030436; asexual sporulation; biological_process GO:0016020; membrane; cellular_component GO:0004190; aspartic-type endopeptidase activity; molecular_function GO:0006508; proteolysis; biological_process GO:0006810; transport; biological_process}	{PF03419:Sporulation factor SpoIIGA PF00230:Major intrinsic protein}
transcript_HQ_HL_transcript30095/f4p0/1164	gp_up	1.0883	1.29678	{mus:103973620; - - - - -}	{ABK23352.1; unknown [Picea sitchensis]}	{sp|Q9S720|PPD3_ARATH; PsbP domain-containing protein 3, chloroplastic OS=Arabidopsis thaliana GN=PPD3 PE=1 SV=2}	{NA}	{GO:0015979; photosynthesis; biological_process GO:0009654; oxygen evolving complex; cellular_component GO:0019898; extrinsic to membrane; cellular_component GO:0009523; photosystem II; cellular_component GO:0005509; calcium ion binding; molecular_function}	{PF01789:PsbP}
transcript_HQ_HL_transcript25590/f9p0/1368	gp_up	1.3721	1.29333	{mus:103969383; - - - - -}	{XP_009381165.1; PREDICTED: uncharacterized protein LOC103969383 [Musa acuminata subsp. malaccensis]}	{NA}	{NA}	{NA}	{NA}
transcript_HQ_HL_transcript4569/f2p0/2979	gp_up	9.0969	1.28978	{atr:18445214; - - - - -}	{XP_006855417.1; PREDICTED: acyltransferase-like protein At1g54570, chloroplastic [Amborella trichopoda]}	{sp|Q9ZVN2|Y1457_ARATH; Acyltransferase-like protein At1g54570, chloroplastic OS=Arabidopsis thaliana GN=At1g54570 PE=2 SV=1}	{NA}	{GO:0009058; biosynthetic process; biological_process GO:0008152; NA GO:0016788; hydrolase activity, acting on ester bonds; molecular_function GO:0016747; transferase activity, transferring acyl groups other than amino-acyl groups; molecular_function GO:0016787; hydrolase activity; molecular_function}	{PF07859:alpha/beta hydrolase fold PF00975:Thioesterase domain PF03982:Diacylglycerol acyltransferase }
transcript_HQ_HL_transcript16194/f2p0/1918	gp_up	3.0157	1.28933	{ini:109160259; - - - - -}	{XP_020113870.1; protein LOW PSII ACCUMULATION 1, chloroplastic isoform X1 [Ananas comosus]}	{sp|Q9SRY4|LPA1_ARATH; Protein LOW PSII ACCUMULATION 1, chloroplastic OS=Arabidopsis thaliana GN=LPA1 PE=1 SV=1}	{NA}	{GO:0005515; protein binding; molecular_function}	{PF00515:Tetratricopeptide repeat PF13374:Tetratricopeptide repeat}
transcript_HQ_HL_transcript24065/f5p0/1520	gp_up	1.8027	1.28156	{cam:101508429; - - - - -}	{XP_013449504.1; root border cell-specific protein, putative [Medicago truncatula]}	{sp|Q9LU39|GLUBP_ARATH; Glutamyl-tRNA reductase-binding protein, chloroplastic OS=Arabidopsis thaliana GN=GLUTRBP PE=1 SV=1}	{NA}	{GO:0010181; FMN binding; molecular_function GO:0004733; pyridoxamine-phosphate oxidase activity; molecular_function GO:0055114; oxidation-reduction process; biological_process}	{PF01243:Pyridoxamine 5'-phosphate oxidase}
transcript_HQ_HL_transcript27432/f2p0/1296	gp_up	1.8927	1.28111	{egu:105045326; - - - - -}	{ABK25991.1; unknown [Picea sitchensis]}	{sp|P23433|E13D_TOBAC; Glucan endo-1,3-beta-glucosidase OS=Nicotiana tabacum GN=SP41B PE=1 SV=1}	{NA}	{GO:0003677; DNA binding; molecular_function GO:0004553; hydrolase activity, hydrolyzing O-glycosyl compounds; molecular_function GO:0005975; carbohydrate metabolic process; biological_process}	{PF00332:Glycosyl hydrolases family 17 PF15077:Domain of unknown function (DUF4544)}
transcript_HQ_HL_transcript32348/f7p0/1024	gp_up	3.1796	1.27844	{ppp:PHYPADRAFT_105905; - - - - -}	{ABK22774.1; unknown [Picea sitchensis]}	{sp|Q8LCA1|CUT1B_ARATH; Protein CURVATURE THYLAKOID 1B, chloroplastic OS=Arabidopsis thaliana GN=CURT1B PE=1 SV=2}	{NA}	{NA}	{NA}
transcript_HQ_HL_transcript24607/f2p0/1463	gp_up	Inf	1.27789	{pop:POPTR_0001s45780g; K10355 ACTF actin, other eukaryote - -}	{AAN08622.1; actin [Phalaenopsis hybrid cultivar]}	{sp|P53492|ACT7_ARATH; Actin-7 OS=Arabidopsis thaliana GN=ACT7 PE=1 SV=1}	{At5g09810; KOG0676 Actin and related proteins Z Cytoskeleton ;}	{NA}	{NA}
transcript_HQ_HL_transcript21471/f2p0/1629	gp_up	11.937	1.27733	{pvu:PHAVU_008G051700g; K19269 PGP, PGLP phosphoglycolate phosphatase [EC:3.1.3.18 3.1.3.48] 3.1.3.18,3.1.3.48 ko01200; Metabolism; Global and overview maps; Carbon metabolism | ko00630; Metabolism; Carbohydrate metabolism; Glyoxylate and dicarboxylate metabolism}	{ABK24589.1; unknown [Picea sitchensis]}	{sp|P0DKC4|PGP1B_ARATH; Phosphoglycolate phosphatase 1B, chloroplastic OS=Arabidopsis thaliana GN=PGLP1B PE=1 SV=1}	{At5g36790; KOG2882 p-Nitrophenyl phosphatase P Inorganic ion transport and metabolism ;}	{NA}	{NA}
transcript_HQ_HL_transcript26591/f2p0/1343	gp_up	1.1165	1.27544	{vvi:100263826; K02884 RP-L19, MRPL19, rplS large subunit ribosomal protein L19 - ko03010; Genetic Information Processing; Translation; Ribosome}	{ABK23906.1; unknown [Picea sitchensis]}	{sp|Q8W463|RK191_ARATH; 50S ribosomal protein L19-1, chloroplastic OS=Arabidopsis thaliana GN=At4g17560 PE=2 SV=1}	{At5g47190; KOG1698 Mitochondrial/chloroplast ribosomal protein L19 J Translation, ribosomal structure and biogenesis ;}	{GO:0006412; translation; biological_process GO:0005622; intracellular; cellular_component GO:0003735; structural constituent of ribosome; molecular_function GO:0005840; ribosome; cellular_component}	{PF01245:Ribosomal protein L19}
transcript_HQ_HL_transcript11071/f2p0/2261	gp_up	5.4477	1.27333	{mdm:103448741; - - - - -}	{JAT60413.1; Vacuolar calcium ion transporter [Anthurium amnicola]}	{NA}	{NA}	{GO:0016021; integral to membrane; cellular_component GO:0055085; transmembrane transport; biological_process GO:0007165; signal transduction; biological_process GO:0005509; calcium ion binding; molecular_function GO:0005578; proteinaceous extracellular matrix; cellular_component}	{PF13202:EF hand PF13405:EF-hand domain PF00036:EF hand PF10591:Secreted protein acidic and rich in cysteine Ca binding region PF13833:EF-hand domain pair PF13499:EF-hand domain pair PF01699:Sodium/calcium exchanger protein}
transcript_HQ_HL_transcript17816/f16p0/1770	gp_up	1.2092	1.27156	{aip:107625777; K04040 chlG, bchG chlorophyll/bacteriochlorophyll a synthase [EC:2.5.1.62 2.5.1.133] 2.5.1.62,2.5.1.133 ko00860; Metabolism; Metabolism of cofactors and vitamins; Porphyrin and chlorophyll metabolism}	{ACN41022.1; unknown [Picea sitchensis]}	{sp|Q38833|CHLG_ARATH; Chlorophyll synthase, chloroplastic OS=Arabidopsis thaliana GN=CHLG PE=2 SV=1}	{NA}	{GO:0016765; transferase activity, transferring alkyl or aryl (other than methyl) groups; molecular_function GO:0016021; integral to membrane; cellular_component}	{PF01040:UbiA prenyltransferase family}
transcript_HQ_HL_transcript22685/f2p0/1566	gp_up	2.0653	1.27133	{atr:18445421; - - - - -}	{ABK23867.1; unknown [Picea sitchensis]}	{sp|Q8LAP6|PAP12_ARATH; Probable plastid-lipid-associated protein 12, chloroplastic OS=Arabidopsis thaliana GN=PAP12 PE=2 SV=1}	{NA}	{NA}	{NA}
transcript_HQ_HL_transcript31040/f14p0/1085	gp_up	1.3446	1.26578	{csl:COCSUDRAFT_13233; - - - - -}	{ABK26567.1; unknown [Picea sitchensis]}	{NA}	{NA}	{NA}	{NA}
transcript_HQ_HL_transcript19197/f2p0/1757	gp_up	1.5832	1.26533	{egr:104432842; - - - - -}	{ABK24499.1; unknown [Picea sitchensis]}	{sp|Q9M1E7|TET3_ARATH; Tetraspanin-3 OS=Arabidopsis thaliana GN=TET3 PE=1 SV=1}	{NA}	{GO:0016021; integral to membrane; cellular_component GO:0006810; transport; biological_process GO:0006629; lipid metabolic process; biological_process}	{PF00335:Tetraspanin family PF00487:Fatty acid desaturase PF12679:ABC-2 family transporter protein}
transcript_HQ_HL_transcript29383/f3p0/1171	gp_up	1.2694	1.26356	{cit:102616063; - - - - -}	{XP_006836373.1; PREDICTED: protease Do-like 5, chloroplastic [Amborella trichopoda]}	{sp|Q9SEL7|DEGP5_ARATH; Protease Do-like 5, chloroplastic OS=Arabidopsis thaliana GN=DEGP5 PE=1 SV=3}	{At4g18370; KOG1320 Serine protease O Posttranslational modification, protein turnover, chaperones ;}	{GO:0008236; serine-type peptidase activity; molecular_function GO:0008239; dipeptidyl-peptidase activity; molecular_function GO:0019087; transformation of host cell by virus; biological_process GO:0006508; proteolysis; biological_process GO:0070009; serine-type aminopeptidase activity; molecular_function GO:0004252; serine-type endopeptidase activity; molecular_function}	{PF02907:Hepatitis C virus NS3 protease PF00089:Trypsin PF10459:Peptidase S46}
transcript_HQ_HL_transcript13104/f2p0/2105	gp_up	1.9989	1.26156	{rcu:8288319; K00975 glgC glucose-1-phosphate adenylyltransferase 2.7.7.27 ko00500; Metabolism; Carbohydrate metabolism; Starch and sucrose metabolism | ko00520; Metabolism; Carbohydrate metabolism; Amino sugar and nucleotide sugar metabolism | ko02026; Cellular Processes; Cellular community - prokaryotes; Biofilm formation - Escherichia coli}	{ABR17337.1; unknown [Picea sitchensis]}	{sp|P23509|GLGS_SOLTU; Glucose-1-phosphate adenylyltransferase small subunit, chloroplastic/amyloplastic OS=Solanum tuberosum PE=1 SV=2}	{At5g48300; KOG1322 GDP-mannose pyrophosphorylase/mannose-1-phosphate guanylyltransferase M Cell wall/membrane/envelope biogenesis ;}	{GO:0016779; nucleotidyltransferase activity; molecular_function GO:0009058; biosynthetic process; biological_process}	{PF00483:Nucleotidyl transferase}
transcript_HQ_HL_transcript25085/f3p0/1429	gp_up	1.2711	1.25978	{smo:SELMODRAFT_102808; K10365 CAPZB capping protein (actin filament) muscle Z-line, beta - ko04144; Cellular Processes; Transport and catabolism; Endocytosis}	{OAE35622.1; hypothetical protein AXG93_1356s1260 [Marchantia polymorpha subsp. polymorpha]}	{sp|Q9M9G7|CAPZB_ARATH; Probable F-actin-capping protein subunit beta OS=Arabidopsis thaliana GN=At1g71790 PE=1 SV=1}	{At1g71790; KOG3174 F-actin capping protein, beta subunit Z Cytoskeleton ;}	{GO:0008290; F-actin capping protein complex; cellular_component GO:0051016; barbed-end actin filament capping; biological_process}	{PF01115:F-actin capping protein, beta subunit}
transcript_HQ_HL_transcript16516/f2p0/1892	gp_up	12.261	1.25956	{jcu:105632501; K19861 BEBT, AMAT benzyl alcohol O-benzoyltransferase [EC:2.3.1.196 2.3.1.232] 2.3.1.196,2.3.1.232 -}	{ABR16595.1; unknown [Picea sitchensis]}	{sp|Q8GT20|BEBT_TOBAC; Benzyl alcohol O-benzoyltransferase OS=Nicotiana tabacum GN=HSR201 PE=1 SV=1}	{NA}	{GO:0016747; transferase activity, transferring acyl groups other than amino-acyl groups; molecular_function}	{PF02458:Transferase family}
transcript_HQ_HL_transcript15064/f9p0/1981	gp_up	Inf	1.25811	{pmum:103319540; K21374 - - 2.4.1.324 -}	{ABR16235.1; unknown [Picea sitchensis]}	{sp|F8WKW1|UGT2_GARJA; 7-deoxyloganetin glucosyltransferase OS=Gardenia jasminoides GN=UGT85A24 PE=1 SV=1}	{At1g22400; KOG1192 UDP-glucuronosyl and UDP-glucosyl transferase GC Carbohydrate transport and metabolism ; Energy production and conversion ;}	{GO:0016758; transferase activity, transferring hexosyl groups; molecular_function GO:0008152; NA}	{PF00201:UDP-glucoronosyl and UDP-glucosyl transferase}
transcript_HQ_HL_transcript22099/f12p0/1590	gp_up	2.6073	1.25811	{atr:18448204; - - - - -}	{ABK24664.1; unknown [Picea sitchensis]}	{sp|Q9SJI7|PLA20_ARATH; Phospholipase A1-IIdelta OS=Arabidopsis thaliana GN=At2g42690 PE=1 SV=1}	{At2g42690; KOG4569 Predicted lipase I Lipid transport and metabolism ;}	{GO:0006629; lipid metabolic process; biological_process GO:0016788; hydrolase activity, acting on ester bonds; molecular_function}	{PF01764:Lipase (class 3) PF07819:PGAP1-like protein}
transcript_HQ_HL_transcript6659/f11p0/2688	gp_up	1.931	1.25589	{pda:103704835; - - - - -}	{XP_011628808.1; PREDICTED: uncharacterized aarF domain-containing protein kinase At4g31390, chloroplastic isoform X2 [Amborella trichopoda]}	{sp|Q8RWG1|Y4139_ARATH; Uncharacterized aarF domain-containing protein kinase At4g31390, chloroplastic OS=Arabidopsis thaliana GN=At4g31390 PE=2 SV=1}	{At4g31390; KOG1235 Predicted unusual protein kinase R General function prediction only ;}	{GO:0005524; ATP binding; molecular_function GO:0004672; protein kinase activity; molecular_function GO:0006468; protein phosphorylation; biological_process}	{PF00069:Protein kinase domain}
transcript_HQ_HL_transcript8034/f2p0/2521	gp_up	1.8037	1.25533	{egu:105044823; - - - - -}	{ABR16388.1; unknown [Picea sitchensis]}	{sp|Q9SH26|PP102_ARATH; Pentatricopeptide repeat-containing protein At1g63400 OS=Arabidopsis thaliana GN=At1g63400 PE=2 SV=1}	{At1g30290; KOG4197 FOG: PPR repeat R General function prediction only ;}	{GO:0006886; intracellular protein transport; biological_process GO:0006417; regulation of translation; biological_process GO:0045182; NA GO:0016192; vesicle-mediated transport; biological_process}	{PF17049:ATPase expression protein 1 PF00637:Region in Clathrin and VPS}
transcript_HQ_HL_transcript23816/f9p0/1411	gp_up	8.5474	1.25478	{smo:SELMODRAFT_437468; - - - - -}	{ADE76457.1; unknown [Picea sitchensis]}	{NA}	{NA}	{GO:0042157; lipoprotein metabolic process; biological_process GO:0008289; lipid binding; molecular_function GO:0005576; NA GO:0006869; lipid transport; biological_process}	{PF05461:Apolipoprotein L}
transcript_HQ_HL_transcript13569/f9p0/2060	gp_up	3.7813	1.24967	{nnu:104594139; - - - - -}	{XP_011629181.1; PREDICTED: trigger factor-like protein TIG, Chloroplastic [Amborella trichopoda]}	{sp|Q8S9L5|TIG_ARATH; Trigger factor-like protein TIG, Chloroplastic OS=Arabidopsis thaliana GN=TIG PE=1 SV=1}	{NA}	{GO:0031411; gas vesicle; cellular_component GO:0006457; protein folding; biological_process GO:0015031; protein transport; biological_process GO:0031412; gas vesicle organization; biological_process}	{PF05698:Bacterial trigger factor protein (TF) C-terminus PF05465:Halobacterial gas vesicle protein C (GVPC) repeat PF05697:Bacterial trigger factor protein (TF)}
transcript_HQ_HL_transcript27244/f3p0/1313	gp_up	1.7384	1.246	{atr:18443981; - - - - -}	{ABK26754.1; unknown [Picea sitchensis]}	{sp|Q8H0W0|LPA3_ARATH; Protein LOW PSII ACCUMULATION 3, chloroplastic OS=Arabidopsis thaliana GN=LPA3 PE=1 SV=1}	{NA}	{NA}	{NA}
transcript_HQ_HL_transcript26295/f5p0/1375	gp_up	1.6513	1.24389	{aly:ARALYDRAFT_912832; K00384 trxB thioredoxin reductase (NADPH) 1.8.1.9 ko00240; Metabolism; Nucleotide metabolism; Pyrimidine metabolism | ko00450; Metabolism; Metabolism of other amino acids; Selenocompound metabolism}	{ABK24194.1; unknown [Picea sitchensis]}	{sp|Q39243|TRXB1_ARATH; Thioredoxin reductase 1 OS=Arabidopsis thaliana GN=NTR1 PE=1 SV=3}	{At4g35460; KOG0404 Thioredoxin reductase O Posttranslational modification, protein turnover, chaperones ;}	{GO:0019354; siroheme biosynthetic process; biological_process GO:0043115; precorrin-2 dehydrogenase activity; molecular_function GO:0016491; oxidoreductase activity; molecular_function GO:0071949; FAD binding; molecular_function GO:0055114; oxidation-reduction process; biological_process GO:0006779; porphyrin biosynthetic process; biological_process}	{PF01494:FAD binding domain PF07992:Pyridine nucleotide-disulphide oxidoreductase PF13241:Putative NAD(P)-binding PF00070:Pyridine nucleotide-disulphide oxidoreductase PF12831:FAD dependent oxidoreductase}
transcript_HQ_HL_transcript4464/f2p0/2999	gp_up	1.2527	1.24144	{atr:18443256; - - - - -}	{ABR17838.1; unknown [Picea sitchensis]}	{sp|Q7Y211|PP285_ARATH; Pentatricopeptide repeat-containing protein At3g57430, chloroplastic OS=Arabidopsis thaliana GN=PCMP-H81 PE=2 SV=2}	{At3g57430; KOG4197 FOG: PPR repeat R General function prediction only ;}	{GO:0045182; NA GO:0006417; regulation of translation; biological_process GO:0008270; zinc ion binding; molecular_function}	{PF14432:DYW family of nucleic acid deaminases PF17049:ATPase expression protein 1}
transcript_HQ_HL_transcript19673/f8p0/1738	gp_up	1.2425	1.24022	{vvi:100250401; K00605 gcvT, AMT aminomethyltransferase 2.1.2.10 ko01200; Metabolism; Global and overview maps; Carbon metabolism | ko00630; Metabolism; Carbohydrate metabolism; Glyoxylate and dicarboxylate metabolism | ko00260; Metabolism; Amino acid metabolism; Glycine, serine and threonine metabolism | ko00670; Metabolism; Metabolism of cofactors and vitamins; One carbon pool by folate}	{ADE75721.1; unknown [Picea sitchensis]}	{sp|P54260|GCST_SOLTU; Aminomethyltransferase, mitochondrial OS=Solanum tuberosum GN=GDCST PE=2 SV=1}	{At1g11860; KOG2770 Aminomethyl transferase E Amino acid transport and metabolism ;}	{NA}	{NA}
transcript_HQ_HL_transcript18081/f12p0/1810	gp_up	1.0142	1.23667	{nnu:104605688; - - - - -}	{ACN39849.1; unknown [Picea sitchensis]}	{sp|Q9LEB3|RBP47_NICPL; Polyadenylate-binding protein RBP47 OS=Nicotiana plumbaginifolia GN=RBP47 PE=1 SV=1}	{At3g19130; KOG0118 FOG: RRM domain R General function prediction only ;}	{GO:0005672; transcription factor TFIIA complex; cellular_component GO:0006367; transcription initiation from RNA polymerase II promoter; biological_process GO:0003676; nucleic acid binding; molecular_function GO:0003723; RNA binding; molecular_function}	{PF03153:Transcription factor IIA, alpha/beta subunit PF16367:RNA recognition motif PF00076:RNA recognition motif. (a.k.a. RRM, RBD, or RNP domain) PF08777:RNA binding motif}
transcript_HQ_HL_transcript23687/f4p0/1525	gp_up	1.3659	1.23533	{pxb:108865338; - - - - -}	{ADE76078.1; unknown [Picea sitchensis]}	{sp|Q9HI69|GLFT_THEAC; Glutamate formimidoyltransferase OS=Thermoplasma acidophilum (strain ATCC 25905 / DSM 1728 / JCM 9062 / NBRC 15155 / AMRC-C165) GN=Ta1476 PE=1 SV=1}	{NA}	{GO:0016740; transferase activity; molecular_function GO:0005542; folic acid binding; molecular_function GO:0008152; NA}	{PF07837:Formiminotransferase domain, N-terminal subdomain}
transcript_HQ_HL_transcript25738/f24p0/1334	gp_up	2.0085	1.23444	{atr:18435368; - - - - -}	{ABK23290.1; unknown [Picea sitchensis]}	{sp|Q8S8Q6|TET8_ARATH; Tetraspanin-8 OS=Arabidopsis thaliana GN=TET8 PE=2 SV=1}	{NA}	{GO:0016021; integral to membrane; cellular_component GO:0006810; transport; biological_process GO:0006629; lipid metabolic process; biological_process GO:0005886; plasma membrane; cellular_component}	{PF06687:SUR7/PalI family PF00487:Fatty acid desaturase PF00335:Tetraspanin family PF12679:ABC-2 family transporter protein}
transcript_HQ_HL_transcript30345/f2p0/1129	gp_up	1.4647	1.23067	{pper:PRUPE_ppa012015mg; - - - - -}	{ABR17564.1; unknown [Picea sitchensis]}	{sp|Q9FGD1|RKD3_ARATH; Protein RKD3 OS=Arabidopsis thaliana GN=RKD3 PE=3 SV=1}	{NA}	{NA}	{NA}
transcript_HQ_HL_transcript25917/f20p0/1377	gp_up	1.1673	1.23022	{sot:102597808; - - - - -}	{ABK26403.1; unknown [Picea sitchensis]}	{sp|Q9SLN8|DBR_TOBAC; 2-alkenal reductase (NADP(+)-dependent) OS=Nicotiana tabacum GN=DBR PE=1 SV=1}	{At5g16990; KOG1196 Predicted NAD-dependent oxidoreductase R General function prediction only ;}	{GO:0055114; oxidation-reduction process; biological_process}	{PF00107:Zinc-binding dehydrogenase}
transcript_HQ_HL_transcript23373/f2p0/1534	gp_up	1.0979	1.23011	{atr:18433455; - - - - -}	{XP_006366945.1; PREDICTED: bifunctional monothiol glutaredoxin-S16, chloroplastic [Solanum tuberosum]}	{sp|Q8H7F6|GRS16_ARATH; Bifunctional monothiol glutaredoxin-S16, chloroplastic OS=Arabidopsis thaliana GN=GRXS16 PE=1 SV=2}	{At2g38270; KOG0911 Glutaredoxin-related protein O Posttranslational modification, protein turnover, chaperones ;}	{GO:0009055; NA GO:0005515; protein binding; molecular_function GO:0015035; protein disulfide oxidoreductase activity; molecular_function GO:0045454; cell redox homeostasis; biological_process}	{PF13409:Glutathione S-transferase, N-terminal domain PF00462:Glutaredoxin PF13417:Glutathione S-transferase, N-terminal domain}
transcript_HQ_HL_transcript33810/f4p0/899	gp_up	3.5675	1.22733	{NA}	{NA}	{NA}	{NA}	{NA}	{NA}
transcript_HQ_HL_transcript30748/f4p0/1120	gp_up	1.0648	1.22456	{sind:105162696; - - - - -}	{XP_012084507.1; PREDICTED: psbP domain-containing protein 6, chloroplastic [Jatropha curcas]}	{sp|Q9LXX5|PPD6_ARATH; PsbP domain-containing protein 6, chloroplastic OS=Arabidopsis thaliana GN=PPD6 PE=1 SV=1}	{NA}	{GO:0015979; photosynthesis; biological_process GO:0009654; oxygen evolving complex; cellular_component GO:0019898; extrinsic to membrane; cellular_component GO:0009523; photosystem II; cellular_component GO:0005509; calcium ion binding; molecular_function}	{PF01789:PsbP}
transcript_HQ_HL_transcript23049/f4p0/1548	gp_up	2.9339	1.22	{ppp:PHYPADRAFT_158917; - - - - -}	{ABR16086.1; unknown [Picea sitchensis]}	{sp|Q32LM2|SGTA_BOVIN; Small glutamine-rich tetratricopeptide repeat-containing protein alpha OS=Bos taurus GN=SGTA PE=2 SV=1}	{Hs4506921; KOG0553 TPR repeat-containing protein R General function prediction only ;}	{GO:0008318; protein prenyltransferase activity; molecular_function GO:0005515; protein binding; molecular_function GO:0018342; protein prenylation; biological_process}	{PF00515:Tetratricopeptide repeat PF13176:Tetratricopeptide repeat PF13181:Tetratricopeptide repeat PF13371:Tetratricopeptide repeat PF13414:TPR repeat PF13174:Tetratricopeptide repeat PF01239:Protein prenyltransferase alpha subunit repeat}
transcript_HQ_HL_transcript15695/f14p0/1947	gp_up	1.8337	1.21722	{gra:105782676; K00927 PGK, pgk phosphoglycerate kinase 2.7.2.3 ko01200; Metabolism; Global and overview maps; Carbon metabolism | ko01230; Metabolism; Global and overview maps; Biosynthesis of amino acids | ko00010; Metabolism; Carbohydrate metabolism; Glycolysis / Gluconeogenesis | ko00710; Metabolism; Energy metabolism; Carbon fixation in photosynthetic organisms}	{AIZ74346.1; phosphoglycerate kinase 1 [Pinus massoniana]}	{sp|Q9LD57|PGKH1_ARATH; Phosphoglycerate kinase 1, chloroplastic OS=Arabidopsis thaliana GN=PGK1 PE=1 SV=1}	{At3g12780; KOG1367 3-phosphoglycerate kinase G Carbohydrate transport and metabolism ;}	{GO:0006096; glycolysis; biological_process GO:0004618; phosphoglycerate kinase activity; molecular_function}	{PF00162:Phosphoglycerate kinase}
transcript_HQ_HL_transcript33105/f4p0/980	gp_up	1.0945	1.21689	{egu:105042443; K02968 RP-S20, rpsT small subunit ribosomal protein S20 - ko03010; Genetic Information Processing; Translation; Ribosome}	{ABK24542.1; unknown [Picea sitchensis]}	{sp|Q9ASV6|RR20_ARATH; 30S ribosomal protein S20, chloroplastic OS=Arabidopsis thaliana GN=RPS20 PE=2 SV=1}	{NA}	{GO:0009401; phosphoenolpyruvate-dependent sugar phosphotransferase system; biological_process GO:0005840; ribosome; cellular_component GO:0005622; intracellular; cellular_component GO:0006412; translation; biological_process GO:0003723; RNA binding; molecular_function GO:0005737; cytoplasm; cellular_component GO:0003735; structural constituent of ribosome; molecular_function GO:0008982; protein-…	{PF03830:PTS system sorbose subfamily IIB component PF01649:Ribosomal protein S20}
transcript_HQ_HL_transcript8854/f13p0/2384	gp_up	9.4669	1.21667	{pda:103701945; - - - - -}	{ABR17985.1; unknown [Picea sitchensis]}	{sp|Q9LV37|MPK9_ARATH; Mitogen-activated protein kinase 9 OS=Arabidopsis thaliana GN=MPK9 PE=2 SV=2}	{At3g18040; KOG0660 Mitogen-activated protein kinase T Signal transduction mechanisms ;}	{GO:0016020; membrane; cellular_component GO:0004672; protein kinase activity; molecular_function GO:0006468; protein phosphorylation; biological_process GO:0016773; phosphotransferase activity, alcohol group as acceptor; molecular_function GO:0005524; ATP binding; molecular_function}	{PF00069:Protein kinase domain PF06293:Lipopolysaccharide kinase (Kdo/WaaP) family PF07714:Protein tyrosine kinase}
transcript_HQ_HL_transcript26391/f2p0/1362	gp_up	10.352	1.21511	{nnu:104607111; - - - - -}	{ABK27010.1; unknown [Picea sitchensis]}	{sp|Q2S2F5|KYNB_SALRD; Kynurenine formamidase OS=Salinibacter ruber (strain DSM 13855 / M31) GN=kynB PE=3 SV=1}	{NA}	{GO:0004061; arylformamidase activity; molecular_function GO:0019441; tryptophan catabolic process to kynurenine; biological_process}	{PF04199:Putative cyclase}
transcript_HQ_HL_transcript25679/f3p0/1422	gp_up	1.3506	1.215	{cit:102628527; - - - - -}	{ABK25898.1; unknown [Picea sitchensis]}	{sp|Q9SZE1|3HID1_ARATH; Probable 3-hydroxyisobutyrate dehydrogenase-like 1, mitochondrial OS=Arabidopsis thaliana GN=At4g29120 PE=1 SV=1}	{At4g29120; KOG0409 Predicted dehydrogenase R General function prediction only ;}	{GO:0016491; oxidoreductase activity; molecular_function GO:0055114; oxidation-reduction process; biological_process GO:0006631; fatty acid metabolic process; biological_process GO:0004616; phosphogluconate dehydrogenase (decarboxylating) activity; molecular_function GO:0051287; NAD binding; molecular_function GO:0008677; 2-dehydropantoate 2-reductase activity; molecular_function GO:0003857; 3-hy…	{PF14833:NAD-binding of NADP-dependent 3-hydroxyisobutyrate dehydrogenase PF02737:3-hydroxyacyl-CoA dehydrogenase, NAD binding domain PF03446:NAD binding domain of 6-phosphogluconate dehydrogenase PF03435:Saccharopine dehydrogenase NADP binding domain PF02558:Ketopantoate reductase PanE/ApbA PF02826:D-isomer specific 2-hydroxyacid dehydrogenase, NAD binding domain}
transcript_HQ_HL_transcript29032/f13p0/1190	gp_up	1.1147	1.21467	{brp:103846305; - - - - -}	{ABK24628.1; unknown [Picea sitchensis]}	{sp|Q8LE52|DHAR3_ARATH; Glutathione S-transferase DHAR3, chloroplastic OS=Arabidopsis thaliana GN=DHAR3 PE=1 SV=1}	{At5g16710_1; KOG1422 Intracellular Cl- channel CLIC, contains GST domain P Inorganic ion transport and metabolism ;}	{GO:0009055; NA GO:0005515; protein binding; molecular_function GO:0015035; protein disulfide oxidoreductase activity; molecular_function GO:0045454; cell redox homeostasis; biological_process}	{PF00462:Glutaredoxin PF13417:Glutathione S-transferase, N-terminal domain PF13409:Glutathione S-transferase, N-terminal domain PF02798:Glutathione S-transferase, N-terminal domain}
transcript_HQ_HL_transcript24297/f22p0/1385	gp_up	1.1606	1.21289	{sita:101780207; - - - - -}	{ABK24573.1; unknown [Picea sitchensis]}	{sp|P19683|ROC4_NICSY; 31 kDa ribonucleoprotein, chloroplastic OS=Nicotiana sylvestris PE=1 SV=1}	{At4g24770; KOG0118 FOG: RRM domain R General function prediction only ;}	{GO:0003676; nucleic acid binding; molecular_function}	{PF00076:RNA recognition motif. (a.k.a. RRM, RBD, or RNP domain) PF16367:RNA recognition motif}
transcript_HQ_HL_transcript2459/f2p0/3374	gp_up	1.2982	1.20989	{gmx:100815928; - - - - -}	{XP_002273221.1; PREDICTED: U-box domain-containing protein 43 [Vitis vinifera]}	{sp|Q9LM76|PUB44_ARATH; U-box domain-containing protein 44 OS=Arabidopsis thaliana GN=PUB44 PE=1 SV=1}	{At1g20780; KOG0167 FOG: Armadillo/beta-catenin-like repeats S Function unknown ;}	{GO:0005515; protein binding; molecular_function GO:0000221; vacuolar proton-transporting V-type ATPase, V1 domain; cellular_component GO:0016197; endosome transport; biological_process GO:0008270; zinc ion binding; molecular_function GO:0030119; AP-type membrane coat adaptor complex; cellular_component GO:0015991; ATP hydrolysis coupled proton transport; biological_process GO:0016567; protein ub…	{PF00514:Armadillo/beta-catenin-like repeat PF15001:AP-5 complex subunit sigma-1 PF11789:Zinc-finger of the MIZ type in Nse subunit PF04564:U-box domain PF11698:V-ATPase subunit H PF02985:HEAT repeat}
transcript_HQ_HL_transcript25142/f9p0/1442	gp_up	1.1707	1.20822	{rcu:8265727; - - - - -}	{ADE77701.1; unknown [Picea sitchensis]}	{sp|Q08935|ROC1_NICSY; 29 kDa ribonucleoprotein A, chloroplastic OS=Nicotiana sylvestris PE=2 SV=1}	{At1g60000; KOG0118 FOG: RRM domain R General function prediction only ;}	{GO:0042834; peptidoglycan binding; molecular_function GO:0003676; nucleic acid binding; molecular_function}	{PF05036:Sporulation related domain PF16367:RNA recognition motif PF00076:RNA recognition motif. (a.k.a. RRM, RBD, or RNP domain)}
transcript_HQ_HL_transcript33062/f21p0/884	gp_up	4.8926	1.20767	{vvi:100241651; - - - - -}	{ABR17405.1; unknown [Picea sitchensis]}	{NA}	{NA}	{GO:0045893; positive regulation of transcription, DNA-dependent; biological_process GO:0005634; nucleus; cellular_component GO:0003677; DNA binding; molecular_function GO:0008270; zinc ion binding; molecular_function}	{PF05349:GATA-type transcription activator, N-terminal }
transcript_HQ_HL_transcript33895/f2p0/898	gp_up	1.4237	1.20622	{mus:103993984; - - - - -}	{ABK25760.1; unknown [Picea sitchensis]}	{sp|Q55720|YC49L_SYNY3; Ycf49-like protein OS=Synechocystis sp. (strain PCC 6803 / Kazusa) GN=sll0608 PE=3 SV=1}	{NA}	{GO:0032218; riboflavin transport; biological_process GO:0032217; riboflavin transporter activity; molecular_function GO:0005887; integral to plasma membrane; cellular_component}	{PF06237:Protein of unknown function (DUF1011)}
transcript_HQ_HL_transcript3830/f8p0/3082	gp_up	3.3815	1.205	{nnu:104611974; K15718 LOX1_5 linoleate 9S-lipoxygenase 1.13.11.58 ko00591; Metabolism; Lipid metabolism; Linoleic acid metabolism}	{ABR16535.1; unknown [Picea sitchensis]}	{sp|P38415|LOXA_SOLLC; Linoleate 9S-lipoxygenase A OS=Solanum lycopersicum GN=LOX1.1 PE=2 SV=1}	{NA}	{GO:0046872; metal ion binding; molecular_function GO:0055114; oxidation-reduction process; biological_process GO:0016702; oxidoreductase activity, acting on single donors with incorporation of molecular oxygen, incorporation of two atoms of oxygen; molecular_function GO:0005515; protein binding; molecular_function}	{PF00305:Lipoxygenase PF01477:PLAT/LH2 domain}
transcript_HQ_HL_transcript30637/f11p0/1099	gp_up	1.9507	1.20378	{smo:SELMODRAFT_271528; - - - - -}	{XP_001781134.1; predicted protein [Physcomitrella patens]}	{sp|Q9ZWQ8|PAP_CITUN; Plastid-lipid-associated protein, chloroplastic OS=Citrus unshiu GN=PAP PE=2 SV=1}	{NA}	{NA}	{NA}
transcript_HQ_HL_transcript21426/f2p0/1632	gp_up	1.1184	1.20256	{nta:107774341; - - - - -}	{ABK24751.1; unknown [Picea sitchensis]}	{sp|Q9LXV3|DIT1_ARATH; Dicarboxylate transporter 1, chloroplastic OS=Arabidopsis thaliana GN=DIT1 PE=1 SV=1}	{NA}	{GO:0006814; sodium ion transport; biological_process GO:0005215; NA GO:0016020; membrane; cellular_component GO:0016021; integral to membrane; cellular_component GO:0055085; transmembrane transport; biological_process}	{PF00939:Sodium:sulfate symporter transmembrane region PF03600:Citrate transporter}
transcript_HQ_HL_transcript30251/f10p0/1141	gp_up	1.2134	1.20044	{pxb:103947559; - - - - -}	{AGT98545.1; glutathione peroxidase 4 [Pinus tabuliformis]}	{sp|Q9LEF0|GPX4_MESCR; Probable phospholipid hydroperoxide glutathione peroxidase OS=Mesembryanthemum crystallinum GN=GPXMC1 PE=2 SV=1}	{At4g11600; KOG1651 Glutathione peroxidase O Posttranslational modification, protein turnover, chaperones ;}	{GO:0006979; response to oxidative stress; biological_process GO:0016491; oxidoreductase activity; molecular_function GO:0055114; oxidation-reduction process; biological_process GO:0004602; glutathione peroxidase activity; molecular_function GO:0016209; NA}	{PF00578:AhpC/TSA family PF08534:Redoxin PF00255:Glutathione peroxidase}
transcript_HQ_HL_transcript22659/f14p0/1472	gp_dn	-5.1338	0.129556	{NA}	{NA}	{NA}	{NA}	{NA}	{NA}
transcript_HQ_HL_transcript2109/f4p0/3342	gp_dn	-4.2817	0.140111	{pda:103705481; K01256 pepN aminopeptidase N 3.4.11.2 ko00480; Metabolism; Metabolism of other amino acids; Glutathione metabolism}	{ABR18089.1; unknown [Picea sitchensis]}	{sp|Q8H0S9|PSA_ARATH; Puromycin-sensitive aminopeptidase OS=Arabidopsis thaliana GN=MPA1 PE=2 SV=1}	{At1g63770; KOG1046 Puromycin-sensitive aminopeptidase and related aminopeptidases EO Amino acid transport and metabolism ; Posttranslational modification, protein turnover, chaperones ;}	{GO:0008270; zinc ion binding; molecular_function GO:0008237; metallopeptidase activity; molecular_function}	{PF01433:Peptidase family M1}
transcript_HQ_HL_transcript32429/f4p0/977	gp_dn	-3.7667	0.212444	{pda:103714703; K01183 E3.2.1.14 chitinase 3.2.1.14 ko00520; Metabolism; Carbohydrate metabolism; Amino sugar and nucleotide sugar metabolism}	{ABK22545.1; unknown [Picea sitchensis]}	{sp|Q6K8R2|CHI6_ORYSJ; Chitinase 6 OS=Oryza sativa subsp. japonica GN=Cht6 PE=2 SV=1}	{At3g54420; KOG4742 Predicted chitinase R General function prediction only ;}	{GO:0016998; cell wall macromolecule catabolic process; biological_process GO:0004568; chitinase activity; molecular_function GO:0006032; chitin catabolic process; biological_process}	{PF00182:Chitinase class I}
transcript_HQ_HL_transcript26604/f3p0/1348	gp_dn	-2.5346	0.279444	{sind:105159105; - - - - -}	{ABK23563.1; unknown [Picea sitchensis]}	{sp|J9U5U9|DAD2_PETHY; Probable strigolactone esterase DAD2 OS=Petunia hybrida GN=DAD2 PE=1 SV=1}	{NA}	{NA}	{NA}
transcript_HQ_HL_transcript30750/f2p0/1109	gp_dn	-6.4886	0.284667	{egu:105043366; K00799 GST, gst glutathione S-transferase 2.5.1.18 ko00480; Metabolism; Metabolism of other amino acids; Glutathione metabolism | ko00980; Metabolism; Xenobiotics biodegradation and metabolism; Metabolism of xenobiotics by cytochrome P450 | ko00982; Metabolism; Xenobiotics biodegradation and metabolism; Drug metabolism - cytochrome P450 | ko05204; Human Diseases; Cancers: Overview…	{AGC13133.1; tau class glutathione S-transferase [Pinus tabuliformis]}	{sp|Q9FUS8|GSTUH_ARATH; Glutathione S-transferase U17 OS=Arabidopsis thaliana GN=GSTU17 PE=2 SV=1}	{At1g10360; KOG0406 Glutathione S-transferase O Posttranslational modification, protein turnover, chaperones ;}	{GO:0005515; protein binding; molecular_function}	{PF02798:Glutathione S-transferase, N-terminal domain PF13409:Glutathione S-transferase, N-terminal domain PF13417:Glutathione S-transferase, N-terminal domain}
transcript_HQ_HL_transcript13360/f2p0/2080	gp_dn	-12.323	0.293444	{smo:SELMODRAFT_442818; K00927 PGK, pgk phosphoglycerate kinase 2.7.2.3 ko01200; Metabolism; Global and overview maps; Carbon metabolism | ko01230; Metabolism; Global and overview maps; Biosynthesis of amino acids | ko00010; Metabolism; Carbohydrate metabolism; Glycolysis / Gluconeogenesis | ko00710; Metabolism; Energy metabolism; Carbon fixation in photosynthetic organisms}	{ABR16612.1; unknown [Picea sitchensis]}	{sp|Q10Z46|PGK_TRIEI; Phosphoglycerate kinase OS=Trichodesmium erythraeum (strain IMS101) GN=pgk PE=3 SV=1}	{At1g79550; KOG1367 3-phosphoglycerate kinase G Carbohydrate transport and metabolism ;}	{GO:0006096; glycolysis; biological_process GO:0004618; phosphoglycerate kinase activity; molecular_function}	{PF00162:Phosphoglycerate kinase}
transcript_HQ_HL_transcript19871/f2p0/1715	gp_dn	-5.8188	0.293444	{atr:18441950; K20667 CYP716A beta-amyrin 28-monooxygenase 1.14.13.201 -}	{Q50EK0.1; RecName: Full=Cytochrome P450 716B2; AltName: Full=Cytochrome P450 CYPA2 [Picea sitchensis]}	{sp|Q50EK0|C16B2_PICSI; Cytochrome P450 716B2 OS=Picea sitchensis GN=CYP716B2 PE=2 SV=1}	{At5g36110; KOG0157 Cytochrome P450 CYP4/CYP19/CYP26 subfamilies QI Secondary metabolites biosynthesis, transport and catabolism ; Lipid transport and metabolism ;}	{GO:0055114; oxidation-reduction process; biological_process GO:0005506; iron ion binding; molecular_function GO:0016705; oxidoreductase activity, acting on paired donors, with incorporation or reduction of molecular oxygen; molecular_function GO:0020037; heme binding; molecular_function}	{PF00067:Cytochrome P450}
transcript_HQ_HL_transcript29191/f2p0/1196	gp_dn	-2.7471	0.352667	{egu:105045880; - - - - -}	{ACN40591.1; unknown [Picea sitchensis]}	{sp|Q9S9N9|CCR1_ARATH; Cinnamoyl-CoA reductase 1 OS=Arabidopsis thaliana GN=CCR1 PE=1 SV=1}	{At5g58490; KOG1502 Flavonol reductase/cinnamoyl-CoA reductase V Defense mechanisms ;}	{GO:0003854; 3-beta-hydroxy-delta5-steroid dehydrogenase activity; molecular_function GO:0055114; oxidation-reduction process; biological_process GO:0016616; oxidoreductase activity, acting on the CH-OH group of donors, NAD or NADP as acceptor; molecular_function GO:0006694; steroid biosynthetic process; biological_process GO:0050662; coenzyme binding; molecular_function GO:0003824; NA}	{PF01073:3-beta hydroxysteroid dehydrogenase/isomerase family PF01370:NAD dependent epimerase/dehydratase family}
transcript_HQ_HL_transcript5994/f2p0/2774	gp_dn	-7.8732	0.359889	{pmum:103342521; K03934 NDUFS1 NADH dehydrogenase (ubiquinone) Fe-S protein 1 [EC:1.6.5.3 1.6.99.3] 1.6.5.3,1.6.99.3 ko00190; Metabolism; Energy metabolism; Oxidative phosphorylation | ko05010; Human Diseases; Neurodegenerative diseases; Alzheimer's disease | ko05012; Human Diseases; Neurodegenerative diseases; Parkinson's disease | ko05016; Human Diseases; Neurodegenerative diseases; Huntington'…	{ABR16908.1; unknown [Picea sitchensis]}	{sp|Q43644|NDUS1_SOLTU; NADH dehydrogenase [ubiquinone] iron-sulfur protein 1, mitochondrial OS=Solanum tuberosum PE=2 SV=1}	{At5g37510; KOG2282 NADH-ubiquinone oxidoreductase, NDUFS1/75 kDa subunit C Energy production and conversion ;}	{GO:0009055; NA GO:0055114; oxidation-reduction process; biological_process GO:0051536; iron-sulfur cluster binding; molecular_function GO:0016491; oxidoreductase activity; molecular_function}	{PF10588:NADH-ubiquinone oxidoreductase-G iron-sulfur binding region PF00384:Molybdopterin oxidoreductase PF00111:2Fe-2S iron-sulfur cluster binding domain}
transcript_HQ_HL_transcript20131/f4p0/1698	gp_dn	-11.421	0.366222	{gmx:100783318; K18857 ADH1 alcohol dehydrogenase class-P 1.1.1.1 ko00010; Metabolism; Carbohydrate metabolism; Glycolysis / Gluconeogenesis | ko00071; Metabolism; Lipid metabolism; Fatty acid degradation | ko00592; Metabolism; Lipid metabolism; alpha-Linolenic acid metabolism | ko00350; Metabolism; Amino acid metabolism; Tyrosine metabolism}	{ABK25078.1; unknown [Picea sitchensis]}	{sp|P17648|ADH_FRAAN; Alcohol dehydrogenase OS=Fragaria ananassa GN=ADH PE=3 SV=2}	{At1g77120; KOG0022 Alcohol dehydrogenase, class III Q Secondary metabolites biosynthesis, transport and catabolism ;}	{GO:0006813; potassium ion transport; biological_process GO:0055114; oxidation-reduction process; biological_process GO:0051287; NAD binding; molecular_function}	{PF00107:Zinc-binding dehydrogenase PF02826:D-isomer specific 2-hydroxyacid dehydrogenase, NAD binding domain PF02254:TrkA-N domain PF08240:Alcohol dehydrogenase GroES-like domain}
transcript_HQ_HL_transcript24028/f2p0/1489	gp_dn	-1.9809	0.368333	{bvg:104889699; - - - - -}	{ABK22508.1; unknown [Picea sitchensis]}	{sp|Q7XT99|AKR2_ORYSJ; Probable aldo-keto reductase 2 OS=Oryza sativa subsp. japonica GN=Os04g0338000 PE=2 SV=2}	{At1g60690; KOG1575 Voltage-gated shaker-like K+ channel, subunit beta/KCNAB C Energy production and conversion ;}	{NA}	{NA}
transcript_HQ_HL_transcript27034/f2p0/1330	gp_dn	-2.826	0.369222	{nnu:104594191; K10047 VTC4 inositol-phosphate phosphatase / L-galactose 1-phosphate phosphatase [EC:3.1.3.25 3.1.3.93] 3.1.3.25,3.1.3.93 ko00053; Metabolism; Carbohydrate metabolism; Ascorbate and aldarate metabolism | ko00562; Metabolism; Carbohydrate metabolism; Inositol phosphate metabolism | ko04070; Environmental Information Processing; Signal transduction; Phosphatidylinositol signaling sy…	{ABK21074.1; unknown [Picea sitchensis]}	{sp|Q9M8S8|VTC4_ARATH; Inositol-phosphate phosphatase OS=Arabidopsis thaliana GN=VTC4 PE=1 SV=1}	{At3g02870; KOG2951 Inositol monophosphatase G Carbohydrate transport and metabolism ;}	{GO:0046854; phosphatidylinositol phosphorylation; biological_process}	{PF00459:Inositol monophosphatase family}
transcript_HQ_HL_transcript33943/f17p0/890	gp_dn	-3.3089	0.372	{cic:CICLE_v10006674mg; - - - - -}	{ADJ53040.1; pathogenesis-related protein 10 [Pinus pinaster]}	{sp|Q05736|PR1_ASPOF; Pathogenesis-related protein 1 OS=Asparagus officinalis GN=PR1 PE=2 SV=1}	{NA}	{GO:0009607; response to biotic stimulus; biological_process GO:0006952; defense response; biological_process}	{PF00407:Pathogenesis-related protein Bet v I family}
transcript_HQ_HL_transcript31051/f9p0/1104	gp_dn	-11.336	0.380333	{pxb:103947559; - - - - -}	{AGT98545.1; glutathione peroxidase 4 [Pinus tabuliformis]}	{sp|Q9LEF0|GPX4_MESCR; Probable phospholipid hydroperoxide glutathione peroxidase OS=Mesembryanthemum crystallinum GN=GPXMC1 PE=2 SV=1}	{At4g11600; KOG1651 Glutathione peroxidase O Posttranslational modification, protein turnover, chaperones ;}	{GO:0055114; oxidation-reduction process; biological_process GO:0016491; oxidoreductase activity; molecular_function GO:0006979; response to oxidative stress; biological_process GO:0016209; NA GO:0004602; glutathione peroxidase activity; molecular_function}	{PF00255:Glutathione peroxidase PF08534:Redoxin PF00578:AhpC/TSA family}
transcript_HQ_HL_transcript29325/f4p0/1186	gp_dn	-2.4896	0.403889	{nnu:104595380; - - - - -}	{AAD04946.2; PrMC3 [Pinus radiata]}	{sp|Q9LFR7|CXE17_ARATH; Probable carboxylesterase 17 OS=Arabidopsis thaliana GN=CXE17 PE=2 SV=1}	{At5g16080; KOG1515 Arylacetamide deacetylase V Defense mechanisms ;}	{GO:0008152; NA GO:0016787; hydrolase activity; molecular_function}	{PF07859:alpha/beta hydrolase fold}
transcript_HQ_HL_transcript28986/f2p0/1209	gp_dn	-3.6117	0.406111	{gra:105804253; - - - - -}	{ABK27140.1; unknown [Picea sitchensis]}	{sp|Q9LV60|CRR55_ARATH; Cysteine-rich repeat secretory protein 55 OS=Arabidopsis thaliana GN=CRRSP55 PE=2 SV=1}	{NA}	{NA}	{NA}
transcript_HQ_HL_transcript33165/f4p0/944	gp_dn	-3.2359	0.409	{atr:18443038; - - - - -}	{AHH02776.1; thaumatin-like protein [Pinus sylvestris]}	{sp|P81295|PRR3_JUNAS; Pathogenesis-related protein OS=Juniperus ashei PE=1 SV=1}	{NA}	{NA}	{NA}
transcript_HQ_HL_transcript4584/f2p0/2967	gp_dn	-8.9817	0.412556	{nnu:104595282; - - - - -}	{XP_010910610.1; PREDICTED: ABC transporter G family member 36 [Elaeis guineensis]}	{sp|O24367|TUR2_SPIPO; Pleiotropic drug resistance protein TUR2 OS=Spirodela polyrhiza GN=TUR2 PE=1 SV=1}	{At2g26910; KOG0065 Pleiotropic drug resistance proteins (PDR1-15), ABC superfamily Q Secondary metabolites biosynthesis, transport and catabolism ;}	{GO:0016020; membrane; cellular_component GO:0005524; ATP binding; molecular_function GO:0016887; ATPase activity; molecular_function GO:0003924; GTPase activity; molecular_function GO:0005525; GTP binding; molecular_function}	{PF01061:ABC-2 type transporter PF13304:AAA domain, putative AbiEii toxin, Type IV TA system PF00005:ABC transporter PF03193:Protein of unknown function, DUF258}
transcript_HQ_HL_transcript37048/f79p0/612	gp_dn	-5.6566	0.414222	{smo:SELMODRAFT_115352; - - - - -}	{AAL05054.1; antimicrobial peptide 3 [Pinus sylvestris]}	{sp|P83880|AMP1_PINMO; Antimicrobial peptide 1 OS=Pinus monticola PE=1 SV=2}	{NA}	{GO:0045926; negative regulation of growth; biological_process GO:0006952; defense response; biological_process}	{PF09117:MiAMP1}
transcript_HQ_HL_transcript25540/f2p0/1407	gp_dn	-3.2259	0.414556	{mtr:MTR_8g024120; - - - - -}	{ADE77790.1; unknown [Picea sitchensis]}	{sp|Q9ZSA8|DLO1_ARATH; Protein DMR6-LIKE OXYGENASE 1 OS=Arabidopsis thaliana GN=DLO1 PE=1 SV=1}	{At4g10500; KOG0143 Iron/ascorbate family oxidoreductases QR Secondary metabolites biosynthesis, transport and catabolism ; General function prediction only ;}	{GO:0055114; oxidation-reduction process; biological_process GO:0016491; oxidoreductase activity; molecular_function}	{PF03171:2OG-Fe(II) oxygenase superfamily}
transcript_HQ_HL_transcript29716/f7p0/1037	gp_dn	-5.6745	0.415778	{NA}	{ADM78740.1; hypothetical protein, partial [Picea sitchensis]}	{sp|E0SAK8|RHSA_DICD3; Probable deoxyribonuclease RhsA OS=Dickeya dadantii (strain 3937) GN=rhsA PE=1 SV=1}	{NA}	{NA}	{NA}
transcript_HQ_HL_transcript17428/f2p0/1846	gp_dn	-4.5987	0.417889	{atr:18448713; - - - - -}	{ABR16264.1; unknown [Picea sitchensis]}	{sp|P0C7P7|U74E1_ARATH; UDP-glycosyltransferase 74E1 OS=Arabidopsis thaliana GN=UGT74E1 PE=3 SV=1}	{At1g05680; KOG1192 UDP-glucuronosyl and UDP-glucosyl transferase GC Carbohydrate transport and metabolism ; Energy production and conversion ;}	{GO:0016758; transferase activity, transferring hexosyl groups; molecular_function GO:0008152; NA}	{PF04101:Glycosyltransferase family 28 C-terminal domain PF00201:UDP-glucoronosyl and UDP-glucosyl transferase}
transcript_HQ_HL_transcript28147/f2p0/1252	gp_dn	-4.1696	0.421444	{egu:105048473; K13082 DFR bifunctional dihydroflavonol 4-reductase/flavanone 4-reductase [EC:1.1.1.219 1.1.1.234] 1.1.1.219,1.1.1.234 ko00941; Metabolism; Biosynthesis of other secondary metabolites; Flavonoid biosynthesis}	{ABK26647.1; unknown [Picea sitchensis]}	{sp|P51110|DFRA_VITVI; Dihydroflavonol 4-reductase OS=Vitis vinifera GN=DFR PE=1 SV=1}	{At5g42800; KOG1502 Flavonol reductase/cinnamoyl-CoA reductase V Defense mechanisms ;}	{GO:0016616; oxidoreductase activity, acting on the CH-OH group of donors, NAD or NADP as acceptor; molecular_function GO:0055114; oxidation-reduction process; biological_process GO:0003854; 3-beta-hydroxy-delta5-steroid dehydrogenase activity; molecular_function GO:0003824; NA GO:0050662; coenzyme binding; molecular_function GO:0006694; steroid biosynthetic process; biological_process}	{PF01370:NAD dependent epimerase/dehydratase family PF01073:3-beta hydroxysteroid dehydrogenase/isomerase family}
transcript_HQ_HL_transcript22082/f4p0/1606	gp_dn	-1.9668	0.427556	{atr:18442151; K03152 thiJ 4-methyl-5(b-hydroxyethyl)-thiazole monophosphate biosynthesis - -}	{ABK26894.1; unknown [Picea sitchensis]}	{sp|Q9MAH3|DJ1B_ARATH; Protein DJ-1 homolog B OS=Arabidopsis thaliana GN=DJ1B PE=1 SV=1}	{At1g53280; KOG2764 Putative transcriptional regulator DJ-1 RV General function prediction only ; Defense mechanisms ;}	{GO:0003824; NA GO:0009236; cobalamin biosynthetic process; biological_process}	{PF07685:CobB/CobQ-like glutamine amidotransferase domain}
transcript_HQ_HL_transcript26656/f7p0/1346	gp_dn	-4.3003	0.429111	{nnu:104599953; K00430 E1.11.1.7 peroxidase 1.11.1.7 ko00940; Metabolism; Biosynthesis of other secondary metabolites; Phenylpropanoid biosynthesis}	{ABK24192.1; unknown [Picea sitchensis]}	{sp|Q96520|PER12_ARATH; Peroxidase 12 OS=Arabidopsis thaliana GN=PER12 PE=1 SV=1}	{NA}	{GO:0006979; response to oxidative stress; biological_process GO:0055114; oxidation-reduction process; biological_process GO:0004601; peroxidase activity; molecular_function GO:0020037; heme binding; molecular_function}	{PF00141:Peroxidase}
transcript_HQ_HL_transcript28104/f2p0/1233	gp_dn	-1.9018	0.429889	{NA}	{ABK21117.1; unknown [Picea sitchensis]}	{NA}	{NA}	{NA}	{NA}
transcript_HQ_HL_transcript18322/f3p0/1828	gp_dn	#NAME?	0.436444	{nnu:104592538; K00864 glpK, GK glycerol kinase 2.7.1.30 ko00561; Metabolism; Lipid metabolism; Glycerolipid metabolism | ko03320; Organismal Systems; Endocrine system; PPAR signaling pathway | ko04626; Organismal Systems; Environmental adaptation; Plant-pathogen interaction}	{ABK24550.1; unknown [Picea sitchensis]}	{sp|Q9M8L4|GLPK_ARATH; Glycerol kinase OS=Arabidopsis thaliana GN=GLPK PE=1 SV=1}	{At1g80460; KOG2517 Ribulose kinase and related carbohydrate kinases G Carbohydrate transport and metabolism ;}	{GO:0016773; phosphotransferase activity, alcohol group as acceptor; molecular_function GO:0005975; carbohydrate metabolic process; biological_process}	{PF00370:FGGY family of carbohydrate kinases, N-terminal domain PF02782:FGGY family of carbohydrate kinases, C-terminal domain}
transcript_HQ_HL_transcript28167/f3p0/1254	gp_dn	-5.093	0.440556	{NA}	{NA}	{NA}	{NA}	{NA}	{NA}
transcript_HQ_HL_transcript28985/f3p0/1213	gp_dn	-7.0218	0.456556	{atr:18446300; K00588 E2.1.1.104 caffeoyl-CoA O-methyltransferase 2.1.1.104 ko00360; Metabolism; Amino acid metabolism; Phenylalanine metabolism | ko00940; Metabolism; Biosynthesis of other secondary metabolites; Phenylpropanoid biosynthesis | ko00945; Metabolism; Biosynthesis of other secondary metabolites; Stilbenoid, diarylheptanoid and gingerol biosynthesis | ko00941; Metabolism; Biosynthesis…	{ADE77434.1; unknown [Picea sitchensis]}	{sp|Q9ZTT5|CAMT_PINTA; Caffeoyl-CoA O-methyltransferase OS=Pinus taeda GN=CCOAOMT PE=2 SV=1}	{At4g34050; KOG1663 O-methyltransferase Q Secondary metabolites biosynthesis, transport and catabolism ;}	{GO:0008171; O-methyltransferase activity; molecular_function}	{PF01596:O-methyltransferase}
transcript_HQ_HL_transcript9767/f2p0/2362	gp_dn	-2.5948	0.457333	{pxb:103954818; K08145 SLC2A8, GLUT8 MFS transporter, SP family, solute carrier family 2 (facilitated glucose transporter), member 8 - -}	{ABR16538.1; unknown [Picea sitchensis]}	{sp|Q9FRL3|ERDL6_ARATH; Sugar transporter ERD6-like 6 OS=Arabidopsis thaliana GN=At1g75220 PE=1 SV=1}	{At1g75220; KOG0254 Predicted transporter (major facilitator superfamily) R General function prediction only ;}	{GO:0022857; transmembrane transporter activity; molecular_function GO:0016021; integral to membrane; cellular_component GO:0055085; transmembrane transport; biological_process}	{PF00083:Sugar (and other) transporter PF07690:Major Facilitator Superfamily}
transcript_HQ_HL_transcript29767/f7p0/1119	gp_dn	-2.112	0.46	{atr:18443038; - - - - -}	{ADB97927.1; thaumatin-like protein L3 [Pinus monticola]}	{sp|P33679|ZEAM_MAIZE; Zeamatin OS=Zea mays GN=Zlp PE=1 SV=2}	{NA}	{GO:0008233; peptidase activity; molecular_function GO:0016032; NA GO:0006508; proteolysis; biological_process}	{PF00947:Picornavirus core protein 2A}
transcript_HQ_HL_transcript28372/f3p0/1229	gp_dn	-1.4298	0.470667	{mus:103972420; - - - - -}	{XP_010024461.1; PREDICTED: uncharacterized protein LOC104414941 [Eucalyptus grandis]}	{NA}	{NA}	{NA}	{NA}
transcript_HQ_HL_transcript2873/f2p0/3298	gp_dn	-2.5932	0.480444	{nnu:104611974; K15718 LOX1_5 linoleate 9S-lipoxygenase 1.13.11.58 ko00591; Metabolism; Lipid metabolism; Linoleic acid metabolism}	{ABR16535.1; unknown [Picea sitchensis]}	{sp|P38415|LOXA_SOLLC; Linoleate 9S-lipoxygenase A OS=Solanum lycopersicum GN=LOX1.1 PE=2 SV=1}	{NA}	{GO:0046872; metal ion binding; molecular_function GO:0055114; oxidation-reduction process; biological_process GO:0016702; oxidoreductase activity, acting on single donors with incorporation of molecular oxygen, incorporation of two atoms of oxygen; molecular_function GO:0005515; protein binding; molecular_function}	{PF00305:Lipoxygenase PF01477:PLAT/LH2 domain}
transcript_HQ_HL_transcript31798/f4p0/1040	gp_dn	-2.4701	0.481556	{cic:CICLE_v10006674mg; - - - - -}	{ADJ53040.1; pathogenesis-related protein 10 [Pinus pinaster]}	{sp|Q05736|PR1_ASPOF; Pathogenesis-related protein 1 OS=Asparagus officinalis GN=PR1 PE=2 SV=1}	{NA}	{GO:0006952; defense response; biological_process GO:0009607; response to biotic stimulus; biological_process}	{PF00407:Pathogenesis-related protein Bet v I family}
transcript_HQ_HL_transcript34384/f3p0/811	gp_dn	-1.654	0.484	{cic:CICLE_v10006674mg; - - - - -}	{AFR78292.1; putative PR10 protein [Pinus monticola]}	{sp|Q05736|PR1_ASPOF; Pathogenesis-related protein 1 OS=Asparagus officinalis GN=PR1 PE=2 SV=1}	{NA}	{GO:0006952; defense response; biological_process GO:0009607; response to biotic stimulus; biological_process}	{PF00407:Pathogenesis-related protein Bet v I family}
transcript_HQ_HL_transcript17158/f24p0/1850	gp_dn	-2.4412	0.484778	{atr:18443254; - - - - -}	{ABR17519.1; unknown [Picea sitchensis]}	{sp|O64637|C76C2_ARATH; Cytochrome P450 76C2 OS=Arabidopsis thaliana GN=CYP76C2 PE=2 SV=1}	{At2g45570; KOG0156 Cytochrome P450 CYP2 subfamily Q Secondary metabolites biosynthesis, transport and catabolism ;}	{GO:0055114; oxidation-reduction process; biological_process GO:0005506; iron ion binding; molecular_function GO:0020037; heme binding; molecular_function GO:0016705; oxidoreductase activity, acting on paired donors, with incorporation or reduction of molecular oxygen; molecular_function}	{PF00067:Cytochrome P450}
transcript_HQ_HL_transcript18547/f4p0/1792	gp_dn	-7.74	0.490889	{NA}	{NA}	{NA}	{NA}	{GO:0009966; regulation of signal transduction; biological_process}	{PF04177:TAP42-like family}
transcript_HQ_HL_transcript22552/f13p0/1591	gp_dn	-2.1317	0.491333	{nnu:104595639; K08241 E2.1.1.141 jasmonate O-methyltransferase 2.1.1.141 ko00592; Metabolism; Lipid metabolism; alpha-Linolenic acid metabolism}	{ADE77579.1; unknown [Picea sitchensis]}	{sp|Q9SBK6|JMT_BRARP; Jasmonate O-methyltransferase OS=Brassica rapa subsp. pekinensis GN=JMT PE=1 SV=1}	{NA}	{GO:0008168; methyltransferase activity; molecular_function}	{PF03492:SAM dependent carboxyl methyltransferase}
transcript_HQ_HL_transcript9689/f2p0/2359	gp_dn	-4.2824	0.494444	{jcu:105641982; K10529 DOX1 alpha-dioxygenase 1.-.-.- ko00592; Metabolism; Lipid metabolism; alpha-Linolenic acid metabolism}	{AJP06286.1; DOX1 [Pinus tabuliformis]}	{sp|Q9SGH6|DOX1_ARATH; Alpha-dioxygenase 1 OS=Arabidopsis thaliana GN=DOX1 PE=1 SV=1}	{At3g01420; KOG2408 Peroxidase/oxygenase R General function prediction only ;}	{NA}	{NA}
transcript_HQ_HL_transcript28914/f5p0/1184	gp_dn	-3.1895	0.494556	{nnu:104605858; - - - - -}	{ABK23572.1; unknown [Picea sitchensis]}	{sp|I4DST8|TCEA1_TULGE; Tuliposide A-converting enzyme 1, chloroplastic OS=Tulipa gesneriana GN=TCEA1 PE=1 SV=1}	{At3g48700; KOG1515 Arylacetamide deacetylase V Defense mechanisms ;}	{GO:0008236; serine-type peptidase activity; molecular_function GO:0015996; chlorophyll catabolic process; biological_process GO:0004357; glutamate-cysteine ligase activity; molecular_function GO:0006750; glutathione biosynthetic process; biological_process GO:0047746; chlorophyllase activity; molecular_function GO:0016787; hydrolase activity; molecular_function GO:0006508; proteolysis; biologica…	{PF00326:Prolyl oligopeptidase family PF10503:Esterase PHB depolymerase PF07859:alpha/beta hydrolase fold PF03074:Glutamate-cysteine ligase PF12740:Chlorophyllase enzyme}
transcript_HQ_HL_transcript24983/f9p0/1412	gp_dn	-4.2078	0.497667	{pmum:103342580; - - - - -}	{ABK22828.1; unknown [Picea sitchensis]}	{sp|Q7XT99|AKR2_ORYSJ; Probable aldo-keto reductase 2 OS=Oryza sativa subsp. japonica GN=Os04g0338000 PE=2 SV=2}	{At1g60730; KOG1575 Voltage-gated shaker-like K+ channel, subunit beta/KCNAB C Energy production and conversion ;}	{NA}	{NA}
transcript_HQ_HL_transcript24015/f4p0/1487	gp_dn	-3.8307	0.498667	{ini:109172038; K05894 OPR 12-oxophytodienoic acid reductase 1.3.1.42 ko00592; Metabolism; Lipid metabolism; alpha-Linolenic acid metabolism}	{ABK23778.1; unknown [Picea sitchensis]}	{sp|B9FSC8|OPR11_ORYSJ; Putative 12-oxophytodienoate reductase 11 OS=Oryza sativa subsp. japonica GN=OPR11 PE=2 SV=1}	{At1g76690; KOG0134 NADH:flavin oxidoreductase/12-oxophytodienoate reductase CR Energy production and conversion ; General function prediction only ;}	{GO:0055114; oxidation-reduction process; biological_process GO:0010181; FMN binding; molecular_function GO:0016491; oxidoreductase activity; molecular_function}	{PF00724:NADH:flavin oxidoreductase / NADH oxidase family}
transcript_HQ_HL_transcript6642/f10p0/2697	gp_dn	-3.7507	0.498889	{pda:103707741; - - - - -}	{ONK72392.1; uncharacterized protein A4U43_C04F18950 [Asparagus officinalis]}	{sp|Q9FN48|CAS_ARATH; Calcium sensing receptor, chloroplastic OS=Arabidopsis thaliana GN=CAS PE=1 SV=1}	{NA}	{NA}	{NA}
transcript_HQ_HL_transcript32545/f3p0/989	gp_dn	-2.5561	0.506778	{atr:18441017; K03809 wrbA NAD(P)H dehydrogenase (quinone) 1.6.5.2 ko00130; Metabolism; Metabolism of cofactors and vitamins; Ubiquinone and other terpenoid-quinone biosynthesis}	{ABR18269.1; unknown [Picea sitchensis]}	{sp|Q6NQE2|FQRL1_ARATH; Probable NAD(P)H dehydrogenase (quinone) FQR1-like 1 OS=Arabidopsis thaliana GN=At4g27270 PE=1 SV=1}	{At5g54500; KOG3135 1,4-benzoquinone reductase-like; Trp repressor binding protein-like/protoplast-secreted protein R General function prediction only ;}	{GO:0016491; oxidoreductase activity; molecular_function GO:0010181; FMN binding; molecular_function}	{PF03358:NADPH-dependent FMN reductase PF00258:Flavodoxin}
transcript_HQ_HL_transcript32539/f56p0/966	gp_dn	-4.5516	0.508778	{atr:18995804; - - - - -}	{ABR18299.1; unknown [Picea sitchensis]}	{sp|Q945P1|EULS3_ARATH; Ricin B-like lectin EULS3 OS=Arabidopsis thaliana GN=EULS3 PE=1 SV=1}	{NA}	{NA}	{NA}
transcript_HQ_HL_transcript31505/f6p0/1053	gp_dn	-3.6005	0.508889	{lang:109339670; K00059 fabG 3-oxoacyl-[acyl-carrier protein] reductase 1.1.1.100 ko01212; Metabolism; Global and overview maps; Fatty acid metabolism | ko00061; Metabolism; Lipid metabolism; Fatty acid biosynthesis | ko01040; Metabolism; Lipid metabolism; Biosynthesis of unsaturated fatty acids | ko00780; Metabolism; Metabolism of cofactors and vitamins; Biotin metabolism; lang:109339670; - - - …	{ADE76833.1; unknown [Picea sitchensis]}	{sp|Q08632|SDR1_PICAB; Short-chain type dehydrogenase/reductase OS=Picea abies PE=2 SV=1}	{At3g03980; KOG0725 Reductases with broad range of substrate specificities R General function prediction only ;}	{GO:0006928; cellular component movement; biological_process GO:0003824; NA GO:0009396; folic acid-containing compound biosynthetic process; biological_process GO:0050662; coenzyme binding; molecular_function GO:0055114; oxidation-reduction process; biological_process GO:0009288; bacterial-type flagellum; cellular_component GO:0004488; methylenetetrahydrofolate dehydrogenase (NADP+) activity; mol…	{PF01370:NAD dependent epimerase/dehydratase family PF02882:Tetrahydrofolate dehydrogenase/cyclohydrolase, NAD(P)-binding domain PF07196:Flagellin hook IN motif}
transcript_HQ_HL_transcript11084/f5p0/2218	gp_dn	-9.8655	0.509222	{fve:101294037; - - - - -}	{XP_008798125.1; PREDICTED: myosin-3-like isoform X2 [Phoenix dactylifera]}	{NA}	{NA}	{GO:0005576; NA GO:0008289; lipid binding; molecular_function GO:0006869; lipid transport; biological_process GO:0042157; lipoprotein metabolic process; biological_process}	{PF01442:Apolipoprotein A1/A4/E domain}
transcript_HQ_HL_transcript32021/f2p0/1019	gp_dn	-3.3439	0.511889	{egu:105043366; K00799 GST, gst glutathione S-transferase 2.5.1.18 ko00480; Metabolism; Metabolism of other amino acids; Glutathione metabolism | ko00980; Metabolism; Xenobiotics biodegradation and metabolism; Metabolism of xenobiotics by cytochrome P450 | ko00982; Metabolism; Xenobiotics biodegradation and metabolism; Drug metabolism - cytochrome P450 | ko05204; Human Diseases; Cancers: Overview…	{AGC13135.1; tau class glutathione S-transferase [Pinus tabuliformis]}	{sp|Q9XIF8|GSTUG_ARATH; Glutathione S-transferase U16 OS=Arabidopsis thaliana GN=GSTU16 PE=2 SV=1}	{At1g59700; KOG0406 Glutathione S-transferase O Posttranslational modification, protein turnover, chaperones ;}	{GO:0006626; protein targeting to mitochondrion; biological_process GO:0005515; protein binding; molecular_function GO:0005741; mitochondrial outer membrane; cellular_component}	{PF13409:Glutathione S-transferase, N-terminal domain PF13417:Glutathione S-transferase, N-terminal domain PF02798:Glutathione S-transferase, N-terminal domain PF10568:Outer mitochondrial membrane transport complex protein}
transcript_HQ_HL_transcript24934/f4p0/1433	gp_dn	-1.5915	0.512444	{vra:106757079; K00430 E1.11.1.7 peroxidase 1.11.1.7 ko00940; Metabolism; Biosynthesis of other secondary metabolites; Phenylpropanoid biosynthesis}	{ABK22032.1; unknown [Picea sitchensis]}	{sp|Q42578|PER53_ARATH; Peroxidase 53 OS=Arabidopsis thaliana GN=PER53 PE=1 SV=1}	{NA}	{GO:0004601; peroxidase activity; molecular_function GO:0020037; heme binding; molecular_function GO:0055114; oxidation-reduction process; biological_process GO:0006979; response to oxidative stress; biological_process}	{PF00141:Peroxidase}
transcript_HQ_HL_transcript27892/f3p0/1279	gp_dn	-3.1353	0.515444	{egu:105045326; - - - - -}	{ABK23947.1; unknown [Picea sitchensis]}	{sp|A7PQW3|E13B_VITVI; Glucan endo-1,3-beta-glucosidase OS=Vitis vinifera GN=VIT_06s0061g00120 PE=1 SV=2}	{NA}	{GO:0005975; carbohydrate metabolic process; biological_process GO:0004553; hydrolase activity, hydrolyzing O-glycosyl compounds; molecular_function}	{PF00332:Glycosyl hydrolases family 17}
transcript_HQ_HL_transcript16488/f3p0/1898	gp_dn	-8.0166	0.517222	{atr:18441953; K20667 CYP716A beta-amyrin 28-monooxygenase 1.14.13.201 -}	{ABR16707.1; unknown [Picea sitchensis]}	{sp|Q50EK0|C16B2_PICSI; Cytochrome P450 716B2 OS=Picea sitchensis GN=CYP716B2 PE=2 SV=1}	{At5g36110; KOG0157 Cytochrome P450 CYP4/CYP19/CYP26 subfamilies QI Secondary metabolites biosynthesis, transport and catabolism ; Lipid transport and metabolism ;}	{GO:0055114; oxidation-reduction process; biological_process GO:0005506; iron ion binding; molecular_function GO:0020037; heme binding; molecular_function GO:0016705; oxidoreductase activity, acting on paired donors, with incorporation or reduction of molecular oxygen; molecular_function}	{PF00067:Cytochrome P450}
transcript_HQ_HL_transcript30277/f2p0/1129	gp_dn	-11.597	0.519333	{csv:101203500; K07304 msrA peptide-methionine (S)-S-oxide reductase 1.8.4.11 -}	{ABK23082.1; unknown [Picea sitchensis]}	{sp|Q9LY14|MSRA3_ARATH; Peptide methionine sulfoxide reductase A3 OS=Arabidopsis thaliana GN=MSRA3 PE=1 SV=1}	{At5g07470; KOG1635 Peptide methionine sulfoxide reductase O Posttranslational modification, protein turnover, chaperones ;}	{GO:0055114; oxidation-reduction process; biological_process GO:0004535; poly(A)-specific ribonuclease activity; molecular_function GO:0008113; peptide-methionine-(S)-S-oxide reductase activity; molecular_function GO:0000289; nuclear-transcribed mRNA poly(A) tail shortening; biological_process}	{PF04857:CAF1 family ribonuclease PF01625:Peptide methionine sulfoxide reductase}
transcript_HQ_HL_transcript31561/f47p0/1032	gp_dn	-1.1315	0.520444	{egu:105043366; K00799 GST, gst glutathione S-transferase 2.5.1.18 ko00480; Metabolism; Metabolism of other amino acids; Glutathione metabolism | ko00980; Metabolism; Xenobiotics biodegradation and metabolism; Metabolism of xenobiotics by cytochrome P450 | ko00982; Metabolism; Xenobiotics biodegradation and metabolism; Drug metabolism - cytochrome P450 | ko05204; Human Diseases; Cancers: Overview…	{AGC13134.1; tau class glutathione S-transferase [Pinus tabuliformis]}	{sp|Q9XIF8|GSTUG_ARATH; Glutathione S-transferase U16 OS=Arabidopsis thaliana GN=GSTU16 PE=2 SV=1}	{At1g59700; KOG0406 Glutathione S-transferase O Posttranslational modification, protein turnover, chaperones ;}	{GO:0005741; mitochondrial outer membrane; cellular_component GO:0005515; protein binding; molecular_function GO:0006626; protein targeting to mitochondrion; biological_process}	{PF02798:Glutathione S-transferase, N-terminal domain PF10568:Outer mitochondrial membrane transport complex protein PF13409:Glutathione S-transferase, N-terminal domain PF13417:Glutathione S-transferase, N-terminal domain}
transcript_HQ_HL_transcript25481/f4p0/1408	gp_dn	-2.331	0.522778	{egu:105048473; K13082 DFR bifunctional dihydroflavonol 4-reductase/flavanone 4-reductase [EC:1.1.1.219 1.1.1.234] 1.1.1.219,1.1.1.234 ko00941; Metabolism; Biosynthesis of other secondary metabolites; Flavonoid biosynthesis}	{ABK26647.1; unknown [Picea sitchensis]}	{sp|P51103|DFRA_CALCH; Dihydroflavonol 4-reductase OS=Callistephus chinensis GN=F PE=2 SV=1}	{At5g42800; KOG1502 Flavonol reductase/cinnamoyl-CoA reductase V Defense mechanisms ;}	{GO:0003854; 3-beta-hydroxy-delta5-steroid dehydrogenase activity; molecular_function GO:0055114; oxidation-reduction process; biological_process GO:0016491; oxidoreductase activity; molecular_function GO:0016616; oxidoreductase activity, acting on the CH-OH group of donors, NAD or NADP as acceptor; molecular_function GO:0006694; steroid biosynthetic process; biological_process GO:0050662; coenzy…	{PF01370:NAD dependent epimerase/dehydratase family PF00056:lactate/malate dehydrogenase, NAD binding domain PF01073:3-beta hydroxysteroid dehydrogenase/isomerase family}
transcript_HQ_HL_transcript23756/f2p0/1000	gp_dn	-3.5615	0.528	{bvg:104889699; - - - - -}	{ABK22508.1; unknown [Picea sitchensis]}	{sp|Q7XT99|AKR2_ORYSJ; Probable aldo-keto reductase 2 OS=Oryza sativa subsp. japonica GN=Os04g0338000 PE=2 SV=2}	{At1g60690; KOG1575 Voltage-gated shaker-like K+ channel, subunit beta/KCNAB C Energy production and conversion ;}	{NA}	{NA}
transcript_HQ_HL_transcript32514/f2p0/987	gp_dn	-1.9421	0.528667	{egu:105043366; K00799 GST, gst glutathione S-transferase 2.5.1.18 ko00480; Metabolism; Metabolism of other amino acids; Glutathione metabolism | ko00980; Metabolism; Xenobiotics biodegradation and metabolism; Metabolism of xenobiotics by cytochrome P450 | ko00982; Metabolism; Xenobiotics biodegradation and metabolism; Drug metabolism - cytochrome P450 | ko05204; Human Diseases; Cancers: Overview…	{AGC13125.1; tau class glutathione S-transferase [Pinus tabuliformis]}	{sp|Q9LQ48|GSTUF_ARATH; Glutathione S-transferase U15 OS=Arabidopsis thaliana GN=GSTU15 PE=2 SV=1}	{At1g59670; KOG0406 Glutathione S-transferase O Posttranslational modification, protein turnover, chaperones ;}	{GO:0005741; mitochondrial outer membrane; cellular_component GO:0005515; protein binding; molecular_function GO:0006626; protein targeting to mitochondrion; biological_process}	{PF13409:Glutathione S-transferase, N-terminal domain PF13417:Glutathione S-transferase, N-terminal domain PF10568:Outer mitochondrial membrane transport complex protein PF02798:Glutathione S-transferase, N-terminal domain}
transcript_HQ_HL_transcript4154/f4p0/3060	gp_dn	-2.9653	0.529333	{ats:F775_07053; - - - - -}	{ABR16233.1; unknown [Picea sitchensis]}	{sp|Q9SZA7|DRL29_ARATH; Probable disease resistance protein At4g33300 OS=Arabidopsis thaliana GN=At4g33300 PE=2 SV=3}	{NA}	{GO:0005515; protein binding; molecular_function GO:0043531; ADP binding; molecular_function}	{PF00931:NB-ARC domain PF13855:Leucine rich repeat PF00560:Leucine Rich Repeat}
transcript_HQ_HL_transcript32996/f4p0/981	gp_dn	-4.431	0.531444	{smo:SELMODRAFT_442622; K02898 RP-L26e, RPL26 large subunit ribosomal protein L26e - ko03010; Genetic Information Processing; Translation; Ribosome}	{ABK24358.1; unknown [Picea sitchensis]}	{sp|Q9FJX2|RL262_ARATH; 60S ribosomal protein L26-2 OS=Arabidopsis thaliana GN=RPL26B PE=2 SV=1}	{At5g67510; KOG3401 60S ribosomal protein L26 J Translation, ribosomal structure and biogenesis ;}	{GO:0003735; structural constituent of ribosome; molecular_function GO:0015934; large ribosomal subunit; cellular_component GO:0006412; translation; biological_process}	{PF16906:Ribosomal proteins L26 eukaryotic, L24P archaeal}
transcript_HQ_HL_transcript31416/f11p0/1090	gp_dn	-1.1264	0.533222	{egu:105043366; K00799 GST, gst glutathione S-transferase 2.5.1.18 ko00480; Metabolism; Metabolism of other amino acids; Glutathione metabolism | ko00980; Metabolism; Xenobiotics biodegradation and metabolism; Metabolism of xenobiotics by cytochrome P450 | ko00982; Metabolism; Xenobiotics biodegradation and metabolism; Drug metabolism - cytochrome P450 | ko05204; Human Diseases; Cancers: Overview…	{ABK27093.1; unknown [Picea sitchensis]}	{sp|Q9FUS8|GSTUH_ARATH; Glutathione S-transferase U17 OS=Arabidopsis thaliana GN=GSTU17 PE=2 SV=1}	{At1g10360; KOG0406 Glutathione S-transferase O Posttranslational modification, protein turnover, chaperones ;}	{GO:0005741; mitochondrial outer membrane; cellular_component GO:0005515; protein binding; molecular_function GO:0006626; protein targeting to mitochondrion; biological_process}	{PF13417:Glutathione S-transferase, N-terminal domain PF13409:Glutathione S-transferase, N-terminal domain PF10568:Outer mitochondrial membrane transport complex protein PF02798:Glutathione S-transferase, N-terminal domain}
transcript_HQ_HL_transcript34659/f5p0/806	gp_dn	-2.8777	0.533556	{cic:CICLE_v10006674mg; - - - - -}	{ADJ53040.1; pathogenesis-related protein 10 [Pinus pinaster]}	{sp|Q05736|PR1_ASPOF; Pathogenesis-related protein 1 OS=Asparagus officinalis GN=PR1 PE=2 SV=1}	{NA}	{GO:0009607; response to biotic stimulus; biological_process GO:0006952; defense response; biological_process}	{PF00407:Pathogenesis-related protein Bet v I family}
transcript_HQ_HL_transcript16783/f4p0/1876	gp_dn	-4.5819	0.538222	{pda:103706572; - - - - -}	{ABR16160.1; unknown [Picea sitchensis]}	{sp|I1LCI8|FG2KO_SOYBN; UDP-glycosyltransferase 79A6 OS=Glycine max GN=FG2 PE=1 SV=1}	{At2g22590; KOG1192 UDP-glucuronosyl and UDP-glucosyl transferase GC Carbohydrate transport and metabolism ; Energy production and conversion ;}	{GO:0016758; transferase activity, transferring hexosyl groups; molecular_function GO:0008152; NA}	{PF00201:UDP-glucoronosyl and UDP-glucosyl transferase PF04101:Glycosyltransferase family 28 C-terminal domain}
transcript_HQ_HL_transcript22883/f7p0/1554	gp_dn	-2.5138	0.540556	{atr:18442151; K03152 thiJ 4-methyl-5(b-hydroxyethyl)-thiazole monophosphate biosynthesis - -}	{ABK26894.1; unknown [Picea sitchensis]}	{sp|Q8VY09|DJ1C_ARATH; Protein DJ-1 homolog C OS=Arabidopsis thaliana GN=DJ1C PE=2 SV=1}	{At1g53280; KOG2764 Putative transcriptional regulator DJ-1 RV General function prediction only ; Defense mechanisms ;}	{GO:0009236; cobalamin biosynthetic process; biological_process GO:0003824; NA}	{PF07685:CobB/CobQ-like glutamine amidotransferase domain}
transcript_HQ_HL_transcript22090/f7p0/1515	gp_dn	-3.1707	0.543667	{gra:105785179; K01176 AMY, amyA, malS alpha-amylase 3.2.1.1 ko00500; Metabolism; Carbohydrate metabolism; Starch and sucrose metabolism | ko04973; Organismal Systems; Digestive system; Carbohydrate digestion and absorption}	{ABK24434.1; unknown [Picea sitchensis]}	{sp|P27933|AMY3D_ORYSJ; Alpha-amylase isozyme 3D OS=Oryza sativa subsp. japonica GN=AMY1.3 PE=2 SV=2}	{At4g25000; KOG0471 Alpha-amylase G Carbohydrate transport and metabolism ;}	{GO:0016817; hydrolase activity, acting on acid anhydrides; molecular_function GO:0003824; NA GO:0003968; RNA-directed RNA polymerase activity; molecular_function GO:0004197; cysteine-type endopeptidase activity; molecular_function GO:0004556; alpha-amylase activity; molecular_function GO:0005975; carbohydrate metabolic process; biological_process GO:0046527; glucosyltransferase activity; molecul…	{PF00128:Alpha amylase, catalytic domain PF07821:Alpha-amylase C-terminal beta-sheet domain PF11889:Domain of unknown function (DUF3409) PF02324:Glycosyl hydrolase family 70}
transcript_HQ_HL_transcript11925/f2p0/2193	gp_dn	-3.5895	0.544222	{adu:107469690; K15639 CYP734A1, BAS1 PHYB activation tagged suppressor 1 1.14.-.- ko00905; Metabolism; Metabolism of terpenoids and polyketides; Brassinosteroid biosynthesis}	{ABK25130.1; unknown [Picea sitchensis]}	{sp|O48786|C734A_ARATH; Cytochrome P450 734A1 OS=Arabidopsis thaliana GN=CYP734A1 PE=2 SV=1}	{At2g26710; KOG0157 Cytochrome P450 CYP4/CYP19/CYP26 subfamilies QI Secondary metabolites biosynthesis, transport and catabolism ; Lipid transport and metabolism ;}	{GO:0005506; iron ion binding; molecular_function GO:0016705; oxidoreductase activity, acting on paired donors, with incorporation or reduction of molecular oxygen; molecular_function GO:0020037; heme binding; molecular_function GO:0055114; oxidation-reduction process; biological_process}	{PF00067:Cytochrome P450}
transcript_HQ_HL_transcript25125/f2p0/1423	gp_dn	-1.8687	0.555333	{pmum:103342580; - - - - -}	{ABK22828.1; unknown [Picea sitchensis]}	{sp|A2XRZ0|AKR2_ORYSI; Probable aldo-keto reductase 2 OS=Oryza sativa subsp. indica GN=OsI_15387 PE=3 SV=1}	{At1g60690; KOG1575 Voltage-gated shaker-like K+ channel, subunit beta/KCNAB C Energy production and conversion ;}	{NA}	{NA}
transcript_HQ_HL_transcript19059/f2p0/1753	gp_dn	-2.4196	0.559667	{vvi:100242969; - - - - -}	{XP_012851558.1; PREDICTED: UDP-glycosyltransferase 83A1 [Erythranthe guttata]}	{sp|Q9SK82|U85A1_ARATH; UDP-glycosyltransferase 85A1 OS=Arabidopsis thaliana GN=UGT85A1 PE=2 SV=1}	{At1g22400; KOG1192 UDP-glucuronosyl and UDP-glucosyl transferase GC Carbohydrate transport and metabolism ; Energy production and conversion ;}	{GO:0008152; NA GO:0016758; transferase activity, transferring hexosyl groups; molecular_function}	{PF00201:UDP-glucoronosyl and UDP-glucosyl transferase}
transcript_HQ_HL_transcript29120/f8p0/1211	gp_dn	-6.9158	0.564444	{fve:101303840; K04078 groES, HSPE1 chaperonin GroES - -}	{ABK23407.1; unknown [Picea sitchensis]}	{sp|O65282|CH20_ARATH; 20 kDa chaperonin, chloroplastic OS=Arabidopsis thaliana GN=CPN20 PE=1 SV=2}	{At5g20720; KOG1641 Mitochondrial chaperonin O Posttranslational modification, protein turnover, chaperones ;}	{GO:0005737; cytoplasm; cellular_component GO:0019031; viral envelope; cellular_component GO:0006457; protein folding; biological_process GO:0019058; viral infectious cycle; biological_process}	{PF00166:Chaperonin 10 Kd subunit PF05109:Herpes virus major outer envelope glycoprotein (BLLF1)}
transcript_HQ_HL_transcript31738/f2p0/1049	gp_dn	-3.1913	0.565	{pvu:PHAVU_008G195500g; K00799 GST, gst glutathione S-transferase 2.5.1.18 ko00480; Metabolism; Metabolism of other amino acids; Glutathione metabolism | ko00980; Metabolism; Xenobiotics biodegradation and metabolism; Metabolism of xenobiotics by cytochrome P450 | ko00982; Metabolism; Xenobiotics biodegradation and metabolism; Drug metabolism - cytochrome P450 | ko05204; Human Diseases; Cancers: …	{AGC13150.1; phi class glutathione S-transferase [Pinus tabuliformis]}	{sp|O80852|GSTF9_ARATH; Glutathione S-transferase F9 OS=Arabidopsis thaliana GN=GSTF9 PE=1 SV=1}	{At2g30860; KOG0867 Glutathione S-transferase O Posttranslational modification, protein turnover, chaperones ;}	{GO:0005515; protein binding; molecular_function}	{PF13409:Glutathione S-transferase, N-terminal domain PF13417:Glutathione S-transferase, N-terminal domain PF02798:Glutathione S-transferase, N-terminal domain}
transcript_HQ_HL_transcript31080/f16p0/1073	gp_dn	-2.2711	0.565111	{atr:18443038; - - - - -}	{ABR17922.1; unknown [Picea sitchensis]}	{sp|P33679|ZEAM_MAIZE; Zeamatin OS=Zea mays GN=Zlp PE=1 SV=2}	{NA}	{GO:0008233; peptidase activity; molecular_function GO:0016032; NA GO:0006508; proteolysis; biological_process}	{PF00947:Picornavirus core protein 2A}
transcript_HQ_HL_transcript36745/f8p0/667	gp_dn	-3.1889	0.565111	{cic:CICLE_v10029328mg; - - - - -}	{ABK23104.1; unknown [Picea sitchensis]}	{sp|P09761|WIN1_SOLTU; Wound-induced protein WIN1 OS=Solanum tuberosum GN=WIN1 PE=2 SV=1}	{At3g04720; KOG4742 Predicted chitinase R General function prediction only ;}	{GO:0050832; defense response to fungus; biological_process GO:0005509; calcium ion binding; molecular_function GO:0042742; defense response to bacterium; biological_process}	{PF13202:EF hand PF00967:Barwin family}
transcript_HQ_HL_transcript32009/f4p0/1019	gp_dn	-3.2543	0.566111	{atr:18443270; K00799 GST, gst glutathione S-transferase 2.5.1.18 ko00480; Metabolism; Metabolism of other amino acids; Glutathione metabolism | ko00980; Metabolism; Xenobiotics biodegradation and metabolism; Metabolism of xenobiotics by cytochrome P450 | ko00982; Metabolism; Xenobiotics biodegradation and metabolism; Drug metabolism - cytochrome P450 | ko05204; Human Diseases; Cancers: Overview;…	{AGC13152.1; phi class glutathione S-transferase [Pinus tabuliformis]}	{sp|P42761|GSTFA_ARATH; Glutathione S-transferase F10 OS=Arabidopsis thaliana GN=GSTF10 PE=1 SV=3}	{At2g30870; KOG0867 Glutathione S-transferase O Posttranslational modification, protein turnover, chaperones ;}	{GO:0005515; protein binding; molecular_function}	{PF02798:Glutathione S-transferase, N-terminal domain PF13409:Glutathione S-transferase, N-terminal domain PF13417:Glutathione S-transferase, N-terminal domain}
transcript_HQ_HL_transcript7072/f21p0/2624	gp_dn	-1.5426	0.569556	{smo:SELMODRAFT_144572; K04120 E5.5.1.13 ent-copalyl diphosphate synthase 5.5.1.13 ko00904; Metabolism; Metabolism of terpenoids and polyketides; Diterpenoid biosynthesis}	{O81086.1; RecName: Full=Alpha-bisabolene synthase; AltName: Full=(E)-alpha-bisabolene synthase; AltName: Full=AgfEabis}	{sp|O81086|TPSD1_ABIGR; Alpha-bisabolene synthase OS=Abies grandis GN=ag1 PE=1 SV=1}	{NA}	{GO:0016829; lyase activity; molecular_function GO:0008152; NA GO:0010333; terpene synthase activity; molecular_function GO:0000287; magnesium ion binding; molecular_function GO:0003824; NA}	{PF03936:Terpene synthase family, metal binding domain PF01397:Terpene synthase, N-terminal domain PF00432:Prenyltransferase and squalene oxidase repeat}
transcript_HQ_HL_transcript25403/f2p0/1419	gp_dn	-2.3691	0.570778	{cit:102620435; K08241 E2.1.1.141 jasmonate O-methyltransferase 2.1.1.141 ko00592; Metabolism; Lipid metabolism; alpha-Linolenic acid metabolism}	{ABR17222.1; unknown [Picea sitchensis]}	{sp|Q9SBK6|JMT_BRARP; Jasmonate O-methyltransferase OS=Brassica rapa subsp. pekinensis GN=JMT PE=1 SV=1}	{NA}	{GO:0008168; methyltransferase activity; molecular_function}	{PF03492:SAM dependent carboxyl methyltransferase}
transcript_HQ_HL_transcript13776/f2p0/2061	gp_dn	-1.7685	0.573778	{gra:105788977; - - - - -}	{ACN39827.1; unknown [Picea sitchensis]}	{sp|Q9ZUV0|U86A2_ARATH; UDP-glycosyltransferase 86A2 OS=Arabidopsis thaliana GN=UGT86A2 PE=2 SV=1}	{At2g28080; KOG1192 UDP-glucuronosyl and UDP-glucosyl transferase GC Carbohydrate transport and metabolism ; Energy production and conversion ;}	{GO:0016758; transferase activity, transferring hexosyl groups; molecular_function GO:0030259; lipid glycosylation; biological_process GO:0005975; carbohydrate metabolic process; biological_process GO:0008152; NA}	{PF00201:UDP-glucoronosyl and UDP-glucosyl transferase PF03033:Glycosyltransferase family 28 N-terminal domain}
transcript_HQ_HL_transcript18933/f5p0/1824	gp_dn	-5.5859	0.58	{cic:CICLE_v10028755mg; K13035 NIT4 beta-cyano-L-alanine hydratase/nitrilase [EC:3.5.5.4 4.2.1.65] 3.5.5.4,4.2.1.65 ko00460; Metabolism; Metabolism of other amino acids; Cyanoamino acid metabolism}	{ABR16443.1; unknown [Picea sitchensis]}	{sp|Q5QGZ8|NRL4A_LUPAN; Bifunctional nitrilase/nitrile hydratase NIT4A OS=Lupinus angustifolius GN=NIT4A PE=1 SV=1}	{At5g22300; KOG0805 Carbon-nitrogen hydrolase E Amino acid transport and metabolism ;}	{GO:0016810; hydrolase activity, acting on carbon-nitrogen (but not peptide) bonds; molecular_function GO:0006807; nitrogen compound metabolic process; biological_process}	{PF00795:Carbon-nitrogen hydrolase}
transcript_HQ_HL_transcript29682/f7p0/1155	gp_dn	-1.7922	0.58	{cann:107856900; - - - - -}	{AAD04946.2; PrMC3 [Pinus radiata]}	{sp|Q9LFR7|CXE17_ARATH; Probable carboxylesterase 17 OS=Arabidopsis thaliana GN=CXE17 PE=2 SV=1}	{At5g16080; KOG1515 Arylacetamide deacetylase V Defense mechanisms ;}	{GO:0008152; NA GO:0016787; hydrolase activity; molecular_function}	{PF07859:alpha/beta hydrolase fold}
transcript_HQ_HL_transcript23547/f4p0/1509	gp_dn	-1.8165	0.580222	{nnu:104595637; K08241 E2.1.1.141 jasmonate O-methyltransferase 2.1.1.141 ko00592; Metabolism; Lipid metabolism; alpha-Linolenic acid metabolism}	{ADE77579.1; unknown [Picea sitchensis]}	{sp|Q9SPV4|SAMT_CLABR; Salicylate carboxymethyltransferase OS=Clarkia breweri GN=SAMT PE=1 SV=1}	{NA}	{GO:0008168; methyltransferase activity; molecular_function}	{PF03492:SAM dependent carboxyl methyltransferase}
transcript_HQ_HL_transcript29719/f2p0/1171	gp_dn	-1.9721	0.586667	{nnu:104595380; - - - - -}	{AAD04946.2; PrMC3 [Pinus radiata]}	{sp|Q9LFR7|CXE17_ARATH; Probable carboxylesterase 17 OS=Arabidopsis thaliana GN=CXE17 PE=2 SV=1}	{At5g16080; KOG1515 Arylacetamide deacetylase V Defense mechanisms ;}	{GO:0016787; hydrolase activity; molecular_function GO:0008152; NA}	{PF07859:alpha/beta hydrolase fold}
[truncated: 4,512 more rows]
